# Supplementary material for: Omicron-specific mRNA vaccination alone and as a heterologous booster against SARS-CoV-2
Source: Nat Commun. 2022 Jun 6;13:3250. doi: 10.1038/s41467-022-30878-4 (PMC9169595; doi:10.1038/s41467-022-30878-4)
Supplement: Supplementary file 4 — Source Data [file 41467_2022_30878_MOESM4_ESM.xlsx]

## Sheet: ELISA_Omicron_alone
Omicron RBD
	Day 0, pre-prime, batch 1							Day 0, pre-prime, batch 2							Day 13, prime, batch 1							Day 13, prime, batch 2							Day 21, boost, batch 1							Day 21, boost, batch 2
Plasma Log10 dilution fold	L	R	LR	LL	NC			L	R	LR	LL	NC			L	R	LR	LL	NC			L	R	LR	LL	NC			L	R	LR	LL	NC			L	R	LR	LL	NC
2.69897	0.167	0.079	0.087	0.092	0.078			0.077	0.08	0.099	0.092	0.082			1.557	1.558	1.548	1.554	1.556			1.56	1.56	1.55	1.556	1.552			1.545	1.543	1.573	1.551	1.546			1.555	1.554	1.576	1.553	1.549
3.30103	0.088	0.071	0.071	0.078	0.072			0.117	0.071	0.086	0.074	0.073			1.568	1.557	1.556	1.548	1.553			1.561	1.56	1.566	1.553	1.565			1.558	1.592	1.55	1.545	1.545			1.562	1.605	1.548	1.537	1.542
3.90309	0.081	0.073	0.068	0.079	0.068			0.079	0.07	0.078	0.071	0.068			1.478	1.403	1.4	1.545	1.53			1.547	1.449	1.549	1.528	1.45			1.554	1.56	1.519	1.548	1.546			1.552	1.54	1.546	1.538	1.534
4.50515	0.076	0.073	0.068	0.07	0.066			0.068	0.067	0.073	0.066	0.069			0.81	0.64	0.658	1.191	1.04			1.209	0.628	0.927	0.832	0.699			1.485	1.25	1.039	1.47	1.488			1.512	1.013	1.42	1.341	1.303
5.10721	0.079	0.069	0.072	0.068	0.066			0.07	0.069	0.067	0.064	0.066			0.275	0.218	0.204	0.418	0.364			0.372	0.193	0.246	0.221	0.179			0.821	0.473	0.387	0.785	0.949			0.707	0.276	0.614	0.51	0.572
5.70927	0.074	0.081	0.07	0.067	0.066			0.067	0.067	0.066	0.066	0.066			0.123	0.114	0.104	0.164	0.146			0.142	0.107	0.105	0.101	0.093			0.299	0.187	0.158	0.272	0.31			0.229	0.113	0.224	0.189	0.18
6.31133	0.082	0.078	0.073	0.07	0.068			0.068	0.065	0.065	0.066	0.067			0.089	0.086	0.081	0.098	0.095			0.097	0.075	0.075	0.078	0.073			0.132	0.105	0.094	0.119	0.135			0.118	0.078	0.094	0.093	0.096
6.91339	0.072	0.074	0.078	0.073	0.073			0.067	0.068	0.071	0.069	0.067			0.085	0.082	0.081	0.083	0.083			0.076	0.071	0.071	0.075	0.069			0.096	0.081	0.081	0.089	0.091			0.086	0.073	0.078	0.076	0.075
AUC
Omicron RBD	0.3609	0.314	0.3037	0.3098	0.2899			0.3257	0.2908	0.3131	0.2935	0.2911			3.109	2.913	2.9	3.481	3.34			3.459	2.906	3.178	3.088	2.932			4.015	3.6	3.356	3.949	4.089			3.914	3.274	3.777	3.626	3.636
AUC average	0.30925														3.1306														3.7236
Ratio estimate using 10^((AUC1-AUC2))								Day 13 - Day 0							Day 21 - Day 0
Omicron RBD								662.75							2596.27
Statistical analysis
Tukey's multiple comparisons test	Mean Diff.	95.00% CI of diff.	Below threshold?	Summary	Adjusted P Value
Day 0 vs. Day 14	-2.821	-3.050 to -2.592	Yes	****	<0.0001	A-B
Day 0 vs. Day 21	-3.414	-3.643 to -3.185	Yes	****	<0.0001	A-C
Day 14 vs. Day 21	-0.593	-0.8220 to -0.3640	Yes	****	<0.0001	B-C

## Sheet: Cross_Reactivity_Omicron_ELISA
SARS RBD
	Day 0, pre-prime, batch 1					Day 0, pre-prime, batch 2						Day 21, prime, batch 1					Day 21, prime, batch 2
Plasma Log10 dilution fold	L	R	LR	LL	NC	L	R	LR	LL	NC		L	R	LR	LL	NC	L	R	LR	LL	NC
2.69897	0.55	0.141	0.285	0.606	0.252	0.215	0.103	0.207	0.231	0.08		1.583	1.585	1.586	1.585	1.577	1.577	1.579	1.581	1.58	1.578
3.30103	0.187	0.076	0.093	0.119	0.07	0.07	0.064	0.068	0.069	0.067		1.579	1.488	1.567	1.585	1.59	1.588	1.552	1.569	1.56	1.557
3.90309	0.065	0.062	0.062	0.069	0.059	0.06	0.058	0.062	0.072	0.06		1.114	0.756	1.021	1.442	1.556	1.521	0.88	1.255	0.992	1.03
4.50515	0.061	0.059	0.058	0.061	0.058	0.058	0.057	0.058	0.058	0.059		0.374	0.252	0.342	0.644	1.012	0.796	0.309	0.479	0.331	0.347
5.10721	0.06	0.059	0.057	0.057	0.057	0.057	0.056	0.058	0.058	0.057		0.149	0.106	0.127	0.213	0.357	0.276	0.123	0.178	0.129	0.128
5.70927	0.06	0.057	0.058	0.056	0.056	0.058	0.056	0.057	0.056	0.057		0.08	0.068	0.074	0.093	0.131	0.106	0.071	0.088	0.075	0.074
6.31133	0.057	0.057	0.056	0.056	0.055	0.058	0.055	0.057	0.057	0.056		0.06	0.057	0.059	0.063	0.072	0.066	0.059	0.062	0.061	0.062
6.91339	0.057	0.057	0.055	0.055	0.056	0.059	0.056	0.057	0.057	0.057		0.058	0.057	0.056	0.057	0.06	0.058	0.058	0.058	0.07	0.058
MERS RBD
	Day 0, pre-prime, batch 1					Day 0, pre-prime, batch 2						Day 21, prime, batch 1					Day 21, prime, batch 2
Plasma Log10 dilution fold	L	R	LR	LL	NC	L	R	LR	LL	NC		L	R	LR	LL	NC	L	R	LR	LL	NC
2.69897	0.558	0.165	0.289	0.55	0.217	0.197	0.158	0.117	0.247	0.125		0.852	0.45	0.367	0.804	0.658	0.601	1.121	0.894	0.439	0.509
3.30103	0.195	0.101	0.126	0.159	0.107	0.104	0.103	0.111	0.11	0.102		0.236	0.143	0.125	0.167	0.151	0.152	0.235	0.212	0.142	0.139
3.90309	0.101	0.099	0.1	0.1	0.098	0.1	0.097	0.103	0.101	0.103		0.113	0.1	0.099	0.107	0.102	0.106	0.123	0.11	0.109	0.108
4.50515	0.1	0.096	0.097	0.098	0.097	0.096	0.103	0.097	0.095	0.1		0.099	0.098	0.096	0.102	0.097	0.099	0.106	0.101	0.098	0.1
5.10721	0.096	0.095	0.094	0.098	0.095	0.098	0.098	0.098	0.095	0.096		0.1	0.095	0.099	0.096	0.098	0.098	0.099	0.101	0.098	0.102
5.70927	0.097	0.097	0.095	0.096	0.099	0.097	0.098	0.095	0.098	0.101		0.092	0.097	0.096	0.099	0.096	0.099	0.097	0.097	0.094	0.096
6.31133	0.093	0.091	0.093	0.092	0.095	0.096	0.097	0.099	0.093	0.099		0.094	0.09	0.094	0.097	0.092	0.093	0.095	0.094	0.092	0.096
6.91339	0.094	0.094	0.095	0.1	0.095	0.103	0.108	0.102	0.103	0.106		0.099	0.095	0.092	0.098	0.097	0.094	0.098	0.102	0.104	0.104
Beta RBD
	Day 0, pre-prime, batch 1					Day 0, pre-prime, batch 2						Day 21, prime, batch 1					Day 21, prime, batch 2
Plasma Log10 dilution fold	L	R	LR	LL	NC	L	R	LR	LL	NC		L	R	LR	LL	NC	L	R	LR	LL	NC
2.69897	0.591	0.208	0.326	0.533	0.302	0.2	0.09	0.287	0.183	0.12		1.584	1.585	1.58	1.577	1.561	1.569	1.572	1.569	1.569	1.569
3.30103	0.089	0.075	0.1	0.129	0.075	0.08	0.07	0.075	0.075	0.072		1.596	1.596	1.599	1.586	1.59	1.587	1.585	1.584	1.588	1.585
3.90309	0.077	0.067	0.067	0.078	0.064	0.067	0.063	0.071	0.065	0.066		1.597	1.585	1.569	1.588	1.586	1.592	1.508	1.59	1.586	1.588
4.50515	0.069	0.063	0.065	0.067	0.062	0.064	0.063	0.064	0.063	0.067		1.484	1.195	1.047	1.507	1.533	1.518	0.765	1.522	1.465	1.475
5.10721	0.067	0.063	0.064	0.062	0.061	0.062	0.062	0.062	0.062	0.064		0.63	0.411	0.343	0.748	0.848	0.731	0.236	0.848	0.615	0.619
5.70927	0.066	0.06	0.061	0.061	0.061	0.061	0.061	0.067	0.066	0.061		0.224	0.15	0.131	0.251	0.27	0.252	0.106	0.249	0.21	0.209
6.31133	0.066	0.06	0.059	0.061	0.059	0.059	0.059	0.062	0.06	0.064		0.096	0.082	0.077	0.104	0.111	0.103	0.071	0.109	0.096	0.095
6.91339	0.073	0.062	0.061	0.059	0.06	0.06	0.061	0.068	0.062	0.061		0.073	0.066	0.064	0.071	0.072	0.069	0.063	0.075	0.069	0.071
WT RBD
	Day 0, pre-prime, batch 1					Day 0, pre-prime, batch 2						Day 21, prime, batch 1					Day 21, prime, batch 2
Plasma Log10 dilution fold	L	R	LR	LL	NC	L	R	LR	LL	NC		L	R	LR	LL	NC	L	R	LR	LL	NC
2.69897	0.398	0.172	0.307	0.728	0.247	0.185	0.194	0.217	0.207	0.134		1.569	1.586	1.584	1.561	1.558	1.564	1.572	1.555	1.541	1.562
3.30103	0.187	0.101	0.112	0.162	0.095	0.095	0.095	0.105	0.095	0.105		1.599	1.593	1.596	1.583	1.581	1.582	1.578	1.574	1.572	1.575
3.90309	0.095	0.081	0.082	0.142	0.082	0.091	0.083	0.084	0.085	0.085		1.588	1.583	1.586	1.584	1.582	1.59	1.557	1.584	1.583	1.582
4.50515	0.086	0.076	0.075	0.08	0.076	0.077	0.076	0.081	0.077	0.081		1.523	1.314	1.308	1.556	1.561	1.56	0.998	1.496	1.51	1.516
5.10721	0.081	0.074	0.073	0.071	0.073	0.075	0.076	0.077	0.076	0.077		0.824	0.482	0.458	0.879	0.992	0.925	0.374	0.75	0.777	0.754
5.70927	0.075	0.066	0.07	0.069	0.07	0.074	0.071	0.076	0.077	0.076		0.266	0.166	0.17	0.3	0.314	0.316	0.147	0.247	0.258	0.248
6.31133	0.073	0.067	0.066	0.071	0.067	0.071	0.069	0.068	0.071	0.093		0.114	0.093	0.089	0.119	0.124	0.128	0.085	0.121	0.108	0.108
6.91339	0.074	0.069	0.066	0.069	0.068	0.071	0.069	0.07	0.073	0.074		0.075	0.071	0.071	0.078	0.08	0.081	0.073	0.079	0.081	0.079
Delta RBD
	Day 0, pre-prime, batch 1					Day 0, pre-prime, batch 2						Day 21, prime, batch 1					Day 21, prime, batch 2
Plasma Log10 dilution fold	L	R	LR	LL	NC	L	R	LR	LL	NC		L	R	LR	LL	NC	L	R	LR	LL	NC
2.69897	0.513	0.248	0.133	0.69	0.126	0.15	0.116	0.258	0.131	0.081		1.567	1.561	1.567	1.563	1.563	1.562	1.567	1.566	1.562	1.567
3.30103	0.112	0.076	0.087	0.146	0.076	0.072	0.068	0.076	0.07	0.071		1.561	1.565	1.564	1.568	1.565	1.57	1.573	1.572	1.572	1.568
3.90309	0.07	0.066	0.066	0.075	0.066	0.066	0.072	0.066	0.064	0.067		1.557	1.545	1.538	1.562	1.562	1.572	1.477	1.566	1.567	1.566
4.50515	0.068	0.062	0.063	0.064	0.062	0.065	0.063	0.072	0.063	0.065		1.391	1.084	1.044	1.456	1.524	1.492	0.694	1.394	1.349	1.361
5.10721	0.066	0.062	0.061	0.062	0.063	0.063	0.062	0.063	0.062	0.068		0.608	0.345	0.348	0.632	0.806	0.746	0.229	0.557	0.537	0.562
5.70927	0.246	0.061	0.061	0.063	0.062	0.062	0.063	0.063	0.064	0.066		0.193	0.137	0.139	0.212	0.28	0.243	0.104	0.176	0.184	0.189
6.31133	0.067	0.063	0.061	0.062	0.062	0.063	0.064	0.063	0.063	0.067		0.089	0.077	0.077	0.098	0.109	0.106	0.072	0.091	0.089	0.095
6.91339	0.068	0.067	0.065	0.069	0.071	0.07	0.066	0.079	0.067	0.081		0.067	0.067	0.069	0.074	0.071	0.082	0.069	0.073	0.075	0.077
Stats
Tukey's multiple comparisons test	Mean Diff.	95.00% CI of diff.	Below threshold?	Summary	Adjusted P Value
Day 0, pre-prime
Omicron RBD vs. WT RBD	-0.09931	-0.3774 to 0.1788	No	ns	0.9046
Omicron RBD vs. Delta RBD	-0.04184	-0.3199 to 0.2362	No	ns	0.9979
Omicron RBD vs. Beta RBD	-0.03807	-0.3161 to 0.2400	No	ns	0.9987
Omicron RBD vs. SARS RBD	-0.01754	-0.2956 to 0.2605	No	ns	>0.9999
Omicron RBD vs. MERS RBD	-0.1661	-0.4441 to 0.1120	No	ns	0.5135
WT RBD vs. Delta RBD	0.05747	-0.2206 to 0.3355	No	ns	0.9909
WT RBD vs. Beta RBD	0.06124	-0.2168 to 0.3393	No	ns	0.9878
WT RBD vs. SARS RBD	0.08177	-0.1963 to 0.3598	No	ns	0.9565
WT RBD vs. MERS RBD	-0.06674	-0.3448 to 0.2113	No	ns	0.982
Delta RBD vs. Beta RBD	0.00377	-0.2743 to 0.2818	No	ns	>0.9999
Delta RBD vs. SARS RBD	0.0243	-0.2538 to 0.3024	No	ns	0.9999
Delta RBD vs. MERS RBD	-0.1242	-0.4023 to 0.1539	No	ns	0.7866
Beta RBD vs. SARS RBD	0.02053	-0.2575 to 0.2986	No	ns	>0.9999
Beta RBD vs. MERS RBD	-0.128	-0.4060 to 0.1501	No	ns	0.7647
SARS RBD vs. MERS RBD	-0.1485	-0.4266 to 0.1296	No	ns	0.6331
Day 21, boost
Omicron RBD vs. WT RBD	-0.186	-0.4641 to 0.09206	No	ns	0.3833
Omicron RBD vs. Delta RBD	0.0937	-0.1844 to 0.3718	No	ns	0.9241
Omicron RBD vs. Beta RBD	-0.0355	-0.3136 to 0.2426	No	ns	0.9991
Omicron RBD vs. SARS RBD	1.101	0.8232 to 1.379	Yes	****	<0.0001
Omicron RBD vs. MERS RBD	3.091	2.813 to 3.370	Yes	****	<0.0001
WT RBD vs. Delta RBD	0.2797	0.001639 to 0.5578	Yes	*	0.0478
WT RBD vs. Beta RBD	0.1505	-0.1276 to 0.4286	No	ns	0.6196
WT RBD vs. SARS RBD	1.287	1.009 to 1.565	Yes	****	<0.0001
WT RBD vs. MERS RBD	3.277	2.999 to 3.556	Yes	****	<0.0001
Delta RBD vs. Beta RBD	-0.1292	-0.4073 to 0.1489	No	ns	0.7574
Delta RBD vs. SARS RBD	1.008	0.7295 to 1.286	Yes	****	<0.0001
Delta RBD vs. MERS RBD	2.998	2.720 to 3.276	Yes	****	<0.0001
Beta RBD vs. SARS RBD	1.137	0.8587 to 1.415	Yes	****	<0.0001
Beta RBD vs. MERS RBD	3.127	2.849 to 3.405	Yes	****	<0.0001
SARS RBD vs. MERS RBD	1.99	1.712 to 2.268	Yes	****	<0.0001

## Sheet: Neutralization_Omicron_alone
					1st blood (pre-Blood)										2nd-Blood( Blood after Prime										3rd-Blood( Blood after Boost
			Batch1				Batch2						Batch1				Batch2						Batch1				Batch2
	L	R	LR	LL	NC	L	R	LR	LL	NC	L	R	LR	LL	NC	L	R	LR	LL	NC	L	R	LR	LL	NC	L	R	LR	LL	NC
	1	2	3	4	5	6	7	8	9	10	1	2	3	4	5	6	7	8	9	10	1	2	3	4	5	6	7	8	9	10
	84.5015	97.2688	67.6538	89.898	89.7664	94.0762	95.4839	97.1261	93.9589	105.806	4.47516	6.05462	6.18625	4.7384	5.00165	6.92082	7.97654	8.79765	11.1437	7.97654	2.0429	1.90671	3.13245	1.90671	2.31529	2.72387	3.26864	1.90671	0.939734	2.17909
	104.64	93.8467	98.3218	102.534	101.481	90.6745	89.6188	98.651	100.059	100.997	24.0869	25.5347	30.7996	11.4511	9.60842	12.1994	13.8416	16.7742	15.2493	14.1935	2.31529	2.99625	4.0858	1.90671	3.13245	2.0429	3.67722	3.81342	3.67722	2.72387
	92.0039	92.0039	97.5321	96.2159	100.823	98.2991	97.3607	99.824	90.3226	100.293	67.1273	67.1273	64.8898	54.8865	51.2011	45.5132	51.3783	55.9531	48.6804	43.0499	11.5764	16.207	31.5969	6.94586	4.63058	8.03541	13.7555	3.54103	8.98876	10.8955
	93.3202	83.7117	97.5321	90.2929	93.4518	92.1994	94.3109	92.9032	98.5337	99.824	87.0023	85.028	92.0039	84.5015	84.2382	81.5249	77.0674	85.7478	81.4076	86.0997	51.2087	51.6173	72.7273	46.9867	40.858	51.0725	71.7739	27.2387	57.4736	63.1937
	94.8996	93.3202	94.2415	95.6894	88.7134	96.6569	101.466	102.522	97.5953	111.672	98.9799	98.4534	94.768	93.5834	90.6877	97.478	98.2991	94.7801	92.7859	95.2493	94.7906	97.6507	87.8447	83.2142	84.1675	94.5182	92.3391	71.9101	100.783	86.3466
	95.5577	88.0553	93.8467	93.1885	102.27	102.17	103.343	100.059	101.114	105.689	94.5048	102.007	102.007	100.823	95.821	106.276	106.041	103.343	103.46	98.651	90.841	84.1675	99.4212	86.0742	90.841	86.4828	88.3895	98.7402	104.869	100.511
	93.715	88.4501	106.482	98.4534	93.8467	96.4223	104.282	102.17	106.276	103.46	91.6091	94.1099	107.009	105.429	96.6107	98.651	98.8856	105.924	107.449	109.091	99.6936	87.5724	101.736	93.8372	90.0238	103.235	99.0126	103.507	100.783	97.5145
	79.4998	99.638	91.6091	89.898	94.2415	85.6305	100.176	95.2493	94.8974	102.639	99.638	98.8483	105.824	95.6894	98.0586	102.287	95.9531	97.3607	104.399	97.9472	99.6936	97.7869	99.5574	97.3783	94.6544	93.8372	91.7943	95.3354	90.9772	82.8056
IC50	0.06143	0.2195	0.02304	0.09743	0.096	0.1181	0.1398	0.3144	0.1518	5.637e+48	0.0007048	0.00072	0.0008016	0.0004233	0.0003734	0.0003386	0.0003755	0.0004849	0.0003767	0.0003458	8.669e-05	9.357e-05	0.0001852	6.299e-05	5.561e-05	8.159e-05	0.0001334	3.611e-05	0.000105	0.0001039
	16.2787	4.55581	43.4028	10.2638	10.4167	8.4674	7.15308	3.18066	6.58762	0	1418.84	1388.89	1247.5	2362.39	2678.09	2953.34	2663.12	2062.28	2654.63	2891.84	11535.4	10687.2	5399.57	15875.5	17982.4	12256.4	7496.25	27693.2	9523.81	9624.64
Log IC50	1.21162	0.658565	1.63752	1.01131	1.01773	0.92775	0.854493	0.502517	0.818728	0	3.15193	3.14267	3.09604	3.37335	3.42783	3.47031	3.42539	3.31435	3.424	3.46118	4.06203	4.02886	3.73236	4.20073	4.25485	4.08836	3.87484	4.44237	3.97881	3.98338
Statistical analysis
Tukey's multiple comparisons test	Mean Diff.	95.00% CI of diff.	Below threshold?	Summary	Adjusted P Value
Pre-Plasma vs. 1st Plasma	-2.465	-2.784 to -2.145	Yes	****	<0.0001	A-B
Pre-Plasma vs. 2nd Plasma	-3.201	-3.520 to -2.881	Yes	****	<0.0001	A-C
1st Plasma vs. 2nd Plasma	-0.736	-1.055 to -0.4167	Yes	****	<0.0001	B-C

## Sheet: Live_virus_Omicron_alone
RLU	Pre-immunization, day 0																														Day 13
Dilution	1			2			3			4			5			6			7			8			9			10			1			2			3			4			5			6			7
10	54	27	1246	29	23	16	18	49	32	60	12	20	15	17	26	17	52	63	28	16	30	11	65	28	18	42	17	26	23	24	2968	806	603	4390	1216	1300	519	346	66	3307	5165	718	8914	5302	5309	7711	7219	8989	11194
30	14	15	65	31	22	20	15	12	27	28	88	18	14	19	23	12	26	12	45	42	46	15	24	62	43	43	16	18	25	70	159	262	149	193	129	82	89	34	63	460	458	836	590	858	459	3121	4317	3855	2135
90	79	28	65	35	221	31	20	14	18	62	15	14	30	65	59	28	67	10	1254	50	21	48	49	62	838	34	58	23	41	485	20	43	18	51	25	26	48	63	50	80	52	71	68	82	51	288	405	293	271
270	14	57	18	33	24	36	23	37	61	40	9	13	35	52	26	54	72	18	41	30	16	40	15	43	35	27	29	19	24	24	17	14	18	23	46	21	60	1313	1277	37	17	18	79	56	31	37	34	37	277
810	43	1010	32	23	25	11	752	39	10	12	13	37	35	43	18	64	1637	40	16	13	30	199	18	11	38	824	54	15	26	26	16	15	20	27	13	40	117	51	40	18	12	22	32	289	41	38	22	40	21
2430	24	57	12	12	45	15	77	15	24	20	13	30	11	15	60	18	438	215	42	12	44	1038	40	12	72	1314	31	21	17	15	29	38	114	551	24	26	26	30	30	18	36	13	30	225	32	63	23	25	53
7290	26	821	19	27	11	20	19	26	23	19	27	62	22	32	42	23	17	21	9	12	17	56	30	14	16	25	33	26	25	22	32	802	53	35	22	17	21	19	40	7	20	21	12	20	6	48	11	10	50
21870	24	38	23	9	11	9	19	12	15	11	11	23	24	20	17	10	13	17	13	9	12	45	9	12	15	21	23	22	16	24	40	51	33	568	38	31	19	38	33	15	13	19	30	12	8	24	24	12	58
MOCK	11658	10964	10688	11078	10725	10571	10446	11297	9230	11753	11926	12033	12136	12295	12406
Viability	Pre-immunization, day 0																														Day 13
Dilution	1			2			3			4			5			6			7			8			9			10			1			2			3			4			5			6			7
10	0.479854	0.239927	11.0722	0.257699	0.204382	0.142179	0.159951	0.435423	0.284358	0.533171	0.106634	0.177724	0.133293	0.151065	0.231041	0.151065	0.462081	0.559829	0.248813	0.142179	0.266585	0.097748	0.577602	0.248813	0.159951	0.37322	0.151065	0.231041	0.204382	0.213268	26.3742	7.16226	5.35837	39.0103	10.8056	11.552	4.61193	3.07462	0.586488	29.3866	45.8971	6.38028	79.2114	47.1145	47.1767	68.5213	64.1493	79.8779	99.4719
30	0.124407	0.133293	0.577602	0.275472	0.195496	0.177724	0.133293	0.106634	0.239927	0.248813	0.781984	0.159951	0.124407	0.168837	0.204382	0.106634	0.231041	0.106634	0.399878	0.37322	0.408764	0.133293	0.213268	0.550943	0.382106	0.382106	0.142179	0.159951	0.222155	0.622033	1.4129	2.32818	1.32404	1.71503	1.14632	0.728667	0.79087	0.30213	0.559829	4.08764	4.06987	7.42885	5.24285	7.62434	4.07876	27.7338	38.3616	34.2562	18.972
90	0.702008	0.248813	0.577602	0.311016	1.96385	0.275472	0.177724	0.124407	0.159951	0.550943	0.133293	0.124407	0.266585	0.577602	0.524285	0.248813	0.595374	0.0888618	11.1433	0.444309	0.18661	0.426537	0.435423	0.550943	7.44662	0.30213	0.515398	0.204382	0.364333	4.3098	0.177724	0.382106	0.159951	0.453195	0.222155	0.231041	0.426537	0.559829	0.444309	0.710894	0.462081	0.630919	0.60426	0.728667	0.453195	2.55922	3.5989	2.60365	2.40815
270	0.124407	0.506512	0.159951	0.293244	0.213268	0.319903	0.204382	0.328789	0.542057	0.355447	0.0799756	0.11552	0.311016	0.462081	0.231041	0.479854	0.639805	0.159951	0.364333	0.266585	0.142179	0.355447	0.133293	0.382106	0.311016	0.239927	0.257699	0.168837	0.213268	0.213268	0.151065	0.124407	0.159951	0.204382	0.408764	0.18661	0.533171	11.6676	11.3477	0.328789	0.151065	0.159951	0.702008	0.497626	0.275472	0.328789	0.30213	0.328789	2.46147
810	0.382106	8.97504	0.284358	0.204382	0.222155	0.097748	6.68241	0.346561	0.0888618	0.106634	0.11552	0.328789	0.311016	0.382106	0.159951	0.568716	14.5467	0.355447	0.142179	0.11552	0.266585	1.76835	0.159951	0.097748	0.337675	7.32221	0.479854	0.133293	0.231041	0.231041	0.142179	0.133293	0.177724	0.239927	0.11552	0.355447	1.03968	0.453195	0.355447	0.159951	0.106634	0.195496	0.284358	2.56811	0.364333	0.337675	0.195496	0.355447	0.18661
2430	0.213268	0.506512	0.106634	0.106634	0.399878	0.133293	0.684236	0.133293	0.213268	0.177724	0.11552	0.266585	0.097748	0.133293	0.533171	0.159951	3.89215	1.91053	0.37322	0.106634	0.390992	9.22386	0.355447	0.106634	0.639805	11.6764	0.275472	0.18661	0.151065	0.133293	0.257699	0.337675	1.01302	4.89629	0.213268	0.231041	0.231041	0.266585	0.266585	0.159951	0.319903	0.11552	0.266585	1.99939	0.284358	0.559829	0.204382	0.222155	0.470968
7290	0.231041	7.29555	0.168837	0.239927	0.097748	0.177724	0.168837	0.231041	0.204382	0.168837	0.239927	0.550943	0.195496	0.284358	0.37322	0.204382	0.151065	0.18661	0.0799756	0.106634	0.151065	0.497626	0.266585	0.124407	0.142179	0.222155	0.293244	0.231041	0.222155	0.195496	0.284358	7.12672	0.470968	0.311016	0.195496	0.151065	0.18661	0.168837	0.355447	0.0622033	0.177724	0.18661	0.106634	0.177724	0.0533171	0.426537	0.097748	0.0888618	0.444309
21870	0.213268	0.337675	0.204382	0.0799756	0.097748	0.0799756	0.168837	0.106634	0.133293	0.097748	0.097748	0.204382	0.213268	0.177724	0.151065	0.0888618	0.11552	0.151065	0.11552	0.0799756	0.106634	0.399878	0.0799756	0.106634	0.133293	0.18661	0.204382	0.195496	0.142179	0.213268	0.355447	0.453195	0.293244	5.04735	0.337675	0.275472	0.168837	0.337675	0.293244	0.133293	0.11552	0.168837	0.266585	0.106634	0.0710894	0.213268	0.213268	0.106634	0.515398
						Pre-Blood									First serum											2nd serum
50	99.6401	99.7986	99.7068	99.7275	99.8282	99.609	99.7808	99.6919	99.7719	99.7838	87.0351	79.544	97.2423	62.3581	42.1658	29.1505	9.84673	33.3951	42.9152	34.7665	-0.757441	6.78989	20.0096	14.201	-2.32141	-1.85044	8.91665	21.8816	-14.1845	-13.906
150	99.7216	99.7838	99.84	99.6031	99.8341	99.8519	99.606	99.7008	99.6979	99.6653	98.3116	98.8033	99.4491	94.8045	94.3514	66.5495	83.6228	93.9752	88.9722	82.2454	56.6295	44.2629	86.4278	21.2181	9.00255	5.95459	34.029	22.3259	-5.18572	-4.69402
450	99.4905	99.1499	99.846	99.7305	99.5438	99.689	99.6845	99.529	99.5912	98.3738	99.7601	99.6979	99.5231	99.3987	99.4046	97.0794	98.0302	99.2802	99.295	98.984	98.0362	91.9225	98.5219	86.8248	82.7578	78.3503	93.7915	51.0016	79.3633	69.8225
1350	99.7364	99.7245	99.6416	99.8164	99.6653	99.5735	99.7423	99.7097	99.7305	99.8015	99.8549	99.7334	92.1505	99.7867	99.5083	99.6801	98.5486	99.8193	99.6149	99.064	99.3365	99.4135	99.6475	99.0284	98.8981	98.7619	99.3454	95.9657	99.1351	98.3383
4050	99.6179	99.8252	97.6274	99.8164	99.7156	99.5379	99.8252	99.3247	97.2868	99.8015	99.8489	99.763	99.3839	99.846	98.9277	99.7038	99.7068	99.763	99.7423	99.766	99.378	99.689	99.7808	99.7038	99.6623	99.6149	99.7867	99.5587	99.6594	96.1464
12150	99.7245	99.7867	99.6564	99.8134	99.7453	98.0125	99.7097	99.769	95.8028	99.843	99.4639	98.2198	99.7453	99.8015	99.1499	99.6712	99.6831	99.8608	99.6564	99.6505	97.7903	99.6505	99.7305	99.766	99.8015	99.7038	99.8489	99.7571	99.846	99.6949
36450	99.8001	99.8282	99.7986	99.6801	99.7156	99.8193	99.8874	99.7038	99.7808	99.7838	97.3727	99.7808	99.763	99.8578	99.8874	99.7956	99.5823	99.7186	99.7127	99.7482	99.8608	99.7453	99.7393	99.7512	99.7512	99.769	99.7334	99.8341	99.6653	99.6179
109350	99.7482	99.9141	99.8637	99.8667	99.8193	99.8815	99.8993	99.8045	99.8252	99.8164	99.6327	98.1132	99.7334	99.8608	99.8519	99.8223	99.5764	98.6345	99.7038	99.6268	99.763	99.8667	99.7749	99.7423	99.7245	99.6801	99.8001	99.7571	99.769	99.7719
IC50	4.258	5.868	5.49	5.028	7.593	4.434	5.615	4.655	5.137	4.298	0.1498	0.09265	0.662	0.04242	0.02475	0.01247	0.01202	0.02057	0.02321	0.01772	0.00742	0.006416	0.01459	0.00476	0.003501	0.003231	0.005823	0.003118	0.002766	0.002462
	0.234852	0.170416	0.182149	0.198886	0.1317	0.22553	0.178094	0.214823	0.194666	0.232666	6.67557	10.7933	1.51057	23.5738	40.404	80.1925	83.1947	48.6145	43.0849	56.4334	134.771	155.86	68.5401	210.084	285.633	309.502	171.733	320.718	361.533	406.174
Log IC50	-0.629206	-0.76849	-0.739572	-0.701395	-0.880413	-0.646796	-0.74935	-0.66792	-0.71071	-0.633266	0.824488	1.03315	0.179142	1.37243	1.60642	1.90413	1.9201	1.68677	1.63432	1.75154	2.1296	2.19274	1.83594	2.32239	2.45581	2.49066	2.23485	2.50612	2.55815	2.60871
Stats
Tukey's multiple comparisons test	Mean Diff.	95.00% CI of diff.	Below threshold?	Summary	Adjusted P Value
Pre-Plasma vs. 1st Plasma	-2.104	-2.495 to -1.713	Yes	****	<0.0001	A-B
Pre-Plasma vs. 2nd Plasma	-3.046	-3.437 to -2.656	Yes	****	<0.0001	A-C
1st Plasma vs. 2nd Plasma	-0.9422	-1.333 to -0.5516	Yes	****	<0.0001	B-C
[truncated: 41 more columns]

## Sheet: ELISA_Omicron_WT_Batch1
Omicron RBD	WT post boost blood, day 35								1st blood, pre-3rd dose, day 127								2nd blood, post-3rd dose, day 141								3rd blood, 4th dose, day 148
	PBS				WT x 2				PBS				WT x 2				PBS				WT x 2 + Omicron x 1				PBS				WT x 2 + Omicron x 2
Plasma Log10 dilution fold	L	R	LR		LL	RR	NC		L	R	LR		LL	RR	NC		L	R	LR		LL	RR	NC		L	R	LR		LL	RR	NC
2.69897	0.13	0.097	0.134		1.558	1.569	1.572		0.158	0.282	0.254		1.197	0.15	1.099		0.149	0.154	0.348		1.564	1.564	1.565		0.124	0.122	0.107		1.558	1.567	1.606
3.30103	0.097	0.079	0.095		1.567	1.568	1.574		0.117	0.12	0.131		0.481	0.119	0.389		0.113	0.113	0.144		1.57	1.569	1.562		0.097	0.089	0.088		1.558	1.569	1.6
3.90309	0.079	0.07	0.078		1.493	1.534	1.576		0.084	0.094	0.1		0.186	0.097	0.164		0.099	0.101	0.102		1.56	1.574	1.567		0.082	0.079	0.086		1.557	1.571	1.592
4.50515	0.072	0.067	0.07		0.847	1.061	1.51		0.074	0.082	0.086		0.105	0.081	0.102		0.097	0.088	0.087		1.224	1.568	1.55		0.074	0.072	0.092		1.406	1.553	1.547
5.10721	0.071	0.072	0.076		0.288	0.372	0.814		0.069	0.074	0.1		0.08	0.075	0.083		0.085	0.08	0.095		0.448	1.323	1.137		0.073	0.073	0.079		0.553	1.364	0.817
5.70927	0.07	0.067	0.071		0.099	0.111	0.193		0.066	0.068	0.074		0.074	0.072	0.076		0.078	0.074	0.074		0.17	0.587	0.412		0.066	0.079	0.081		0.207	0.598	0.297
6.31133	0.075	0.07	0.089		0.076	0.075	0.093		0.066	0.077	0.073		0.079	0.083	0.082		0.07	0.074	0.076		0.086	0.194	0.154		0.066	0.08	0.075		0.105	0.223	0.129
6.91339	0.069	0.065	0.118		0.067	0.07	0.076		0.064	0.07	0.068		0.07	0.07	0.085		0.068	0.068	0.075		0.071	0.097	0.086		0.066	0.069	0.074		0.08	0.104	0.088
Delta RBD	WT post boost blood, day 35								1st blood, pre-3rd dose, day 127								2nd blood, post-3rd dose, day 141								3rd blood, 4th dose, day 148
	PBS				WT x 2				PBS				WT x 2				PBS				WT x 2 + Omicron x 1				PBS				WT x 2 + Omicron x 2
Plasma Log10 dilution fold	L	R	LR		LL	RR	NC		L	R	LR		LL	RR	NC		L	R	LR		LL	RR	NC		L	R	LR		LL	RR	NC
2.69897	0.136	0.095	0.16		1.544	1.558	1.566		0.159	0.362	0.351		1.558	0.574	1.581		0.15	0.15	0.209		1.563	1.553	1.555		0.113	0.118	0.097		1.559	1.564	1.593
3.30103	0.091	0.082	0.097		1.555	1.556	1.566		0.099	0.119	0.124		1.542	0.233	1.536		0.098	0.103	0.114		1.554	1.562	1.555		0.089	0.086	0.081		1.565	1.57	1.599
3.90309	0.078	0.074	0.081		1.56	1.557	1.57		0.082	0.097	0.095		0.986	0.111	0.847		0.096	0.1	0.098		1.123	1.565	1.566		0.079	0.083	0.08		1.533	1.568	1.597
4.50515	0.072	0.071	0.071		1.56	1.565	1.575		0.073	0.086	0.087		0.333	0.081	0.302		0.093	0.093	0.086		0.373	1.571	1.558		0.075	0.075	0.076		1.034	1.566	1.558
5.10721	0.071	0.071	0.071		1.353	1.554	1.488		0.073	0.086	0.102		0.139	0.078	0.127		0.087	0.078	0.088		0.164	1.469	1.223		0.072	0.09	0.073		0.341	1.482	0.874
5.70927	0.084	0.072	0.071		0.366	1.004	0.56		0.07	0.081	0.075		0.079	0.08	0.086		0.075	0.07	0.073		0.106	0.653	0.449		0.071	0.124	0.074		0.137	0.736	0.311
6.31133	0.07	0.066	0.069		0.147	0.326	0.188		0.068	0.07	0.068		0.072	0.07	0.077		0.072	0.067	0.069		0.069	0.227	0.157		0.067	0.07	0.068		0.086	0.236	0.128
6.91339	0.068	0.066	0.067		0.086	0.156	0.109		0.067	0.079	0.068		0.069	0.067	0.074		0.07	0.068	0.074		0.102	0.113	0.092		0.067	0.07	0.067		0.078	0.154	0.098
WA-1 RBD	WT post boost blood, day 35								1st blood, pre-3rd dose, day 127								2nd blood, post-3rd dose, day 141								3rd blood, 4th dose, day 148
	PBS				WT x 2				PBS				WT x 2				PBS				WT x 2 + Omicron x 1				PBS				WT x 2 + Omicron x 2
Plasma Log10 dilution fold	L	R	LR		LL	RR	NC		L	R	LR		LL	RR	NC		L	R	LR		LL	RR	NC		L	R	LR		LL	RR	NC
2.69897	0.177	0.11	0.197		1.541	1.536	1.551		0.18	0.452	0.391		1.555	0.606	1.557		0.18	0.193	0.266		1.553	1.539	1.544		0.153	0.139	0.113		1.556	1.543	1.554
3.30103	0.107	0.09	0.129		1.536	1.535	1.549		0.123	0.141	0.155		1.526	0.249	1.525		0.135	0.134	0.149		1.552	1.546	1.542		0.108	0.107	0.096		1.558	1.544	1.578
3.90309	0.091	0.083	0.094		1.549	1.537	1.556		0.099	0.116	0.117		1.026	0.127	0.902		0.133	0.128	0.116		1.39	1.546	1.55		0.096	0.097	0.092		1.547	1.547	1.58
4.50515	0.087	0.081	0.083		1.544	1.544	1.556		0.086	0.094	0.095		0.361	0.094	0.311		0.116	0.106	0.096		0.547	1.558	1.543		0.084	0.084	0.083		1.183	1.551	1.542
5.10721	0.087	0.08	0.079		1.377	1.542	1.493		0.079	0.084	0.087		0.148	0.084	0.134		0.106	0.09	0.09		0.218	1.463	1.254		0.078	0.081	0.08		0.451	1.459	0.888
5.70927	0.092	0.076	0.075		0.425	1.11	0.632		0.08	0.081	0.085		0.089	0.079	0.086		0.09	0.079	0.085		0.113	0.735	0.494		0.077	0.079	0.078		0.166	0.735	0.306
6.31133	0.089	0.083	0.078		0.162	0.386	0.214		0.075	0.077	0.079		0.081	0.077	0.081		0.076	0.083	0.076		0.085	0.246	0.165		0.075	0.08	0.079		0.098	0.244	0.148
6.91339	0.108	0.091	0.081		0.102	0.155	0.116		0.08	0.081	0.084		0.082	0.083	0.081		0.08	0.085	0.08		0.081	0.131	0.107		0.084	0.081	0.082		0.09	0.138	0.103
AUC
	PBS group, day35				WT x 2, day 35				PBS group, day 127				WT x 2, day 127				PBS group, day 140				WT x 2 + Omicron x 1, day 140				PBS group, day 148				WT x 2 + Omicron x 2, day 148
Omicron RBD	0.3393	0.3046	0.3642		3.12	3.336	3.964		0.3534	0.416	0.4365		0.9865	0.3835	0.8959		0.3916	0.3859	0.4753		3.537	4.603	4.339		0.3329	0.3417	0.3561		3.736	4.644	4.111
Delta RBD	0.342	0.311	0.3453		4.429	5.069	4.687		0.348	0.4573	0.4579		2.387	0.5861	2.289		0.3799	0.3733	0.4031		2.542	4.744	4.414		0.3269	0.3745	0.3215		3.32	4.827	4.162
WA-1 RBD	0.4187	0.3573	0.4076		4.464	5.117	4.716		0.4046	0.5175	0.5151		2.438	0.6349	2.323		0.4732	0.457	0.4726		2.843	4.774	4.439		0.3832	0.3841	0.3645		3.508	4.769	4.136
Group average						Day 35								Day 127								Day 140								Day 148
Omicron RBD						3.47333								0.7553								4.15967								4.16367
Delta RBD						4.72833								1.75403								3.9								4.103
WA-1 RBD						4.76567								1.79863								4.01867								4.13767
Ratio estimate using 10^((AUC1-AUC2))						Day 35								Day 127								Day 140								Day 148
Delta - Omicron						17.9887								9.97088								0.549963								0.869628
WA-1 - Omicron						19.6035								11.0493								0.72277								0.94189
						Day35 - Day 127																Day 140 - Day 127								Day 148- Day 140
Omicron RBD						522.436																2537.27								1.00925
Delta RBD						942.54																139.948								1.59588
WA-1 RBD						926.901																165.971								1.31522
Statistical significance
Tukey's multiple comparisons test	Predicted (LS) mean diff.	95.00% CI of diff.	Below threshold?	Summary	Adjusted P Value
Omicron RBD
PBS combined vs. WA-1 x 2, Day 35	-3.099	-3.971 to -2.226	Yes	****	<0.0001
PBS combined vs. WA-1 x 2, Day 127	-0.3805	-1.253 to 0.4917	No	ns	0.7346
PBS combined vs. WA-1 + Omicron, Day 140	-3.785	-4.657 to -2.913	Yes	****	<0.0001
PBS combined vs. WA-1 + Omicron, Day 148	-3.789	-4.661 to -2.917	Yes	****	<0.0001
WA-1 x 2, Day 35 vs. WA-1 x 2, Day 127	2.718	1.615 to 3.821	Yes	****	<0.0001
WA-1 x 2, Day 35 vs. WA-1 + Omicron, Day 140	-0.6863	-1.790 to 0.4169	No	ns	0.411
WA-1 x 2, Day 35 vs. WA-1 + Omicron, Day 148	-0.6903	-1.794 to 0.4129	No	ns	0.4051
WA-1 x 2, Day 127 vs. WA-1 + Omicron, Day 140	-3.404	-4.508 to -2.301	Yes	****	<0.0001
WA-1 x 2, Day 127 vs. WA-1 + Omicron, Day 148	-3.408	-4.512 to -2.305	Yes	****	<0.0001
WA-1 + Omicron, Day 140 vs. WA-1 + Omicron, Day 148	-0.004	-1.107 to 1.099	No	ns	>0.9999
Delta RBD
PBS combined vs. WA-1 x 2, Day 35	-4.358	-5.230 to -3.486	Yes	****	<0.0001
PBS combined vs. WA-1 x 2, Day 127	-1.384	-2.256 to -0.5118	Yes	***	0.0004
PBS combined vs. WA-1 + Omicron, Day 140	-3.53	-4.402 to -2.658	Yes	****	<0.0001
PBS combined vs. WA-1 + Omicron, Day 148	-3.733	-4.605 to -2.861	Yes	****	<0.0001
WA-1 x 2, Day 35 vs. WA-1 x 2, Day 127	2.974	1.871 to 4.078	Yes	****	<0.0001
WA-1 x 2, Day 35 vs. WA-1 + Omicron, Day 140	0.8283	-0.2749 to 1.932	No	ns	0.228
WA-1 x 2, Day 35 vs. WA-1 + Omicron, Day 148	0.6253	-0.4779 to 1.729	No	ns	0.5056
WA-1 x 2, Day 127 vs. WA-1 + Omicron, Day 140	-2.146	-3.249 to -1.043	Yes	****	<0.0001
WA-1 x 2, Day 127 vs. WA-1 + Omicron, Day 148	-2.349	-3.452 to -1.246	Yes	****	<0.0001
WA-1 + Omicron, Day 140 vs. WA-1 + Omicron, Day 148	-0.203	-1.306 to 0.9003	No	ns	0.9852
WA-1 RBD
PBS combined vs. WA-1 x 2, Day 35	-4.336	-5.208 to -3.464	Yes	****	<0.0001
PBS combined vs. WA-1 x 2, Day 127	-1.369	-2.241 to -0.4968	Yes	***	0.0004
PBS combined vs. WA-1 + Omicron, Day 140	-3.589	-4.461 to -2.717	Yes	****	<0.0001
PBS combined vs. WA-1 + Omicron, Day 148	-3.708	-4.580 to -2.836	Yes	****	<0.0001
WA-1 x 2, Day 35 vs. WA-1 x 2, Day 127	2.967	1.864 to 4.070	Yes	****	<0.0001
WA-1 x 2, Day 35 vs. WA-1 + Omicron, Day 140	0.747	-0.3563 to 1.850	No	ns	0.3253
WA-1 x 2, Day 35 vs. WA-1 + Omicron, Day 148	0.628	-0.4753 to 1.731	No	ns	0.5014
WA-1 x 2, Day 127 vs. WA-1 + Omicron, Day 140	-2.22	-3.323 to -1.117	Yes	****	<0.0001
WA-1 x 2, Day 127 vs. WA-1 + Omicron, Day 148	-2.339	-3.442 to -1.236	Yes	****	<0.0001
WA-1 + Omicron, Day 140 vs. WA-1 + Omicron, Day 148	-0.119	-1.222 to 0.9843	No	ns	0.9981
AUC re-grouped by timepoints
	Omicron RBD														Delta RBD														WA-1 RBD
PBS	0.3393	0.3046	0.3642	0.3534	0.416	0.4365	0.3916	0.3859	0.4753	0.3329	0.3417	0.3561			0.342	0.311	0.3453	0.348	0.4573	0.4579	0.3799	0.3733	0.4031	0.3269	0.3745	0.3215			0.4187	0.3573	0.4076	0.4046	0.5175	0.5151	0.4732	0.457	0.4726	0.3832	0.3841	0.3645
WA-1 x 2, Day 35	3.12	3.336	3.964												4.429	5.069	4.687												4.464	5.117	4.716
WA-1 x 2, Day 127	0.9865	0.3835	0.8959												2.387	0.5861	2.289												2.438	0.6349	2.323
WA-1 x 2 + Omicron x 1, Day 140	3.537	4.603	4.339												2.542	4.744	4.414												2.843	4.774	4.439
WA-1 x 2 + Omicron x 2, Day 148	3.736	4.644	4.111												3.32	4.827	4.162												3.508	4.769	4.136
Tukey's multiple comparisons test	Predicted (LS) mean diff.	95.00% CI of diff.	Below threshold?	Summary	Adjusted P Value
PBS
Omicron RBD vs. Delta RBD	0.004733	-0.4665 to 0.4760	No	ns	0.9997
Omicron RBD vs. WA-1 RBD	-0.05482	-0.5261 to 0.4164	No	ns	0.9577
Delta RBD vs. WA-1 RBD	-0.05956	-0.5308 to 0.4117	No	ns	0.9503
WA-1 x 2, Day 35
Omicron RBD vs. Delta RBD	-1.255	-2.197 to -0.3125	Yes	**	0.0062
Omicron RBD vs. WA-1 RBD	-1.292	-2.235 to -0.3499	Yes	**	0.0047
Delta RBD vs. WA-1 RBD	-0.03733	-0.9798 to 0.9051	No	ns	0.995
WA-1 x 2, Day 127
Omicron RBD vs. Delta RBD	-0.9987	-1.941 to -0.05627	Yes	*	0.0354
Omicron RBD vs. WA-1 RBD	-1.043	-1.986 to -0.1009	Yes	*	0.0267
Delta RBD vs. WA-1 RBD	-0.0446	-0.9871 to 0.8979	No	ns	0.9929
WA-1 x 2 + Omicron x 1, Day 140
Omicron RBD vs. Delta RBD	0.2597	-0.6828 to 1.202	No	ns	0.7858
Omicron RBD vs. WA-1 RBD	0.141	-0.8015 to 1.083	No	ns	0.9311
Delta RBD vs. WA-1 RBD	-0.1187	-1.061 to 0.8238	No	ns	0.9507
WA-1 x 2 + Omicron x 2, Day 148
Omicron RBD vs. Delta RBD	0.06067	-0.8818 to 1.003	No	ns	0.9869
Omicron RBD vs. WA-1 RBD	0.026	-0.9165 to 0.9685	No	ns	0.9976
Delta RBD vs. WA-1 RBD	-0.03467	-0.9771 to 0.9078	No	ns	0.9957

## Sheet: ELISA_Omicron_WT_Batch2
Omicron RBD	Day 35																	Day 166																	Day 180
	PBS				WT x 2						WT x 2							PBS				WT x 2						WT X 2							PBS				WT x 3						WT x 2 + Omicron x 1
Plasma Log10 dilution fold	L	R	LR		L	R	LR	LL	NC		L	R	LR	NC				L	R	LR		L	R	LR	LL	NC		L	R	LR	NC				L	R	LR		L	R	LR	LL	NC		L	R	LR	NC
2.69897	0.097	0.095	0.112		1.563	1.562	1.558	1.57	1.564		1.566	1.57	1.572	1.56				0.113	0.111	0.084		1.419	1.488	1.552	1.527	1.561		1.561	1.559	1.526	1.599				0.132	0.118	0.092		1.566	1.571	1.572	1.565	1.558		1.563	1.568	1.563	1.604
3.30103	0.076	0.078	0.082		1.582	1.481	1.569	1.586	1.571		1.559	1.576	1.579	1.57				0.092	0.087	0.076		0.674	0.864	1.557	0.896	1.505		1.485	1.511	1.087	1.615				0.097	0.092	0.076		1.578	1.597	1.577	1.586	1.579		1.574	1.574	1.581	1.635
3.90309	0.068	0.07	0.071		1.558	0.804	1.578	1.445	1.543		1.545	1.562	1.473	1.578				0.074	0.074	0.07		0.23	0.285	1.462	0.289	0.862		0.694	0.951	0.351	1.501				0.084	0.08	0.073		1.585	1.513	1.593	1.59	1.59		1.58	1.587	1.595	1.636
4.50515	0.066	0.068	0.07		1.16	0.258	1.564	0.659	0.965		0.97	1.043	0.635	1.414				0.064	0.065	0.065		0.096	0.109	0.689	0.122	0.247		0.226	0.279	0.13	0.633				0.076	0.075	0.066		1.59	0.719	1.515	1.489	1.487		1.586	1.583	1.589	1.616
5.10721	0.064	0.064	0.067		0.383	0.11	1.093	0.214	0.302		0.319	0.357	0.203	0.597				0.065	0.06	0.061		0.068	0.069	0.215	0.071	0.101		0.094	0.104	0.075	0.201				0.068	0.069	0.062		1.314	0.249	0.764	0.788	0.702		1.542	1.437	1.565	1.327
5.70927	0.065	0.062	0.065		0.142	0.07	0.361	0.112	0.12		0.132	0.132	0.099	0.194				0.061	0.059	0.058		0.061	0.061	0.105	0.063	0.071		0.069	0.07	0.063	0.097				0.062	0.063	0.059		0.498	0.105	0.25	0.241	0.231		0.956	0.615	1.134	0.53
6.31133	0.063	0.061	0.063		0.078	0.06	0.139	0.077	0.074		0.084	0.075	0.068	0.095				0.058	0.059	0.059		0.058	0.058	0.071	0.059	0.06		0.06	0.063	0.059	0.072				0.058	0.058	0.057		0.158	0.067	0.105	0.107	0.099		0.309	0.199	0.418	0.165
6.91339	0.061	0.06	0.061		0.066	0.059	0.082	0.069	0.062		0.064	0.062	0.061	0.068				0.062	0.06	0.062		0.063	0.06	0.063	0.06	0.061		0.062	0.061	0.062	0.074				0.058	0.059	0.057		0.082	0.061	0.067	0.071	0.069		0.121	0.094	0.149	0.091
WT RBD	Day 35																	Day 166																	Day 180
	PBS				WT x 2						WT x 2							PBS				WT x 2						WT x 2							PBS				WT x 3						WT x 2 + Omicron x 1
Plasma Log10 dilution fold	L	R	LR		L	R	LR	LL	NC		L	R	LR	NC				L	R	LR		L	R	LR	LL	NC		L	R	LR	NC				L	R	LR		L	R	LR	LL	NC		L	R	LR	NC
2.69897	0.111	0.109	0.46		1.528	1.526	1.524	1.518	1.509		1.515	1.51	1.499	1.521				0.376	0.289	0.215		1.54	1.538	1.535	1.537	1.522		1.53	1.535	1.527	1.577				0.205	0.165	0.148		1.549	1.558	1.546	1.56	1.547		1.56	1.564	1.553	1.597
3.30103	0.085	0.085	0.15		1.528	1.54	1.536	1.534	1.507		1.529	1.539	1.534	1.533				0.123	0.101	0.098		1.565	1.562	1.561	1.572	1.539		1.565	1.572	1.567	1.597				0.119	0.106	0.096		1.549	1.562	1.568	1.567	1.548		1.554	1.567	1.566	1.613
3.90309	0.077	0.078	0.092		1.551	1.559	1.555	1.557	1.523		1.548	1.551	1.55	1.553				0.088	0.08	0.077		1.459	1.552	1.563	1.515	1.571		1.567	1.545	1.538	1.617				0.092	0.086	0.078		1.534	1.563	1.568	1.56	1.557		1.559	1.569	1.561	1.62
4.50515	0.073	0.073	0.078		1.545	1.508	1.559	1.554	1.557		1.554	1.55	1.553	1.558				0.07	0.071	0.071		0.665	1.102	1.128	0.761	1.558		1.178	0.929	0.885	1.403				0.078	0.076	0.072		1.553	1.558	1.56	1.575	1.57		1.566	1.579	1.577	1.621
5.10721	0.073	0.07	0.072		1.274	0.887	1.358	1.102	1.539		1.118	1.13	1.329	1.306				0.068	0.066	0.067		0.229	0.373	0.374	0.235	1.109		0.406	0.295	0.285	0.581				0.072	0.077	0.068		1.541	1.262	1.021	1.511	1.457		1.563	1.499	1.548	1.459
5.70927	0.07	0.068	0.07		0.514	0.288	0.576	0.343	1.021		0.381	0.404	0.532	0.535				0.064	0.065	0.065		0.107	0.146	0.145	0.11	0.411		0.158	0.128	0.123	0.202				0.066	0.068	0.065		1.065	0.479	0.351	0.837	0.717		1.222	0.836	1.186	0.687
6.31133	0.068	0.065	0.065		0.186	0.122	0.195	0.17	0.355		0.163	0.148	0.185	0.182				0.063	0.064	0.064		0.074	0.083	0.082	0.077	0.136		0.089	0.081	0.081	0.101				0.065	0.066	0.064		0.363	0.167	0.135	0.274	0.242		0.461	0.278	0.416	0.228
6.91339	0.071	0.069	0.067		0.107	0.084	0.115	0.097	0.162		0.099	0.094	0.104	0.105				0.07	0.066	0.067		0.072	0.072	0.073	0.07	0.089		0.075	0.073	0.074	0.08				0.066	0.069	0.068		0.154	0.1	0.092	0.13	0.118		0.19	0.131	0.175	0.116
Delta RBD	Day 35																	Day 166																	Day 180
	PBS				WT x 2						WT x 2							PBS				WT x 2						WT x 2							PBS				WT x 3						WT x 2 + Omicron x 1
Plasma Log10 dilution fold	L	R	LR		L	R	LR	LL	NC		L	R	LR	NC				L	R	LR		L	R	LR	LL	NC		L	R	LR	NC				L	R	LR		L	R	LR	LL	NC		L	R	LR	NC
2.69897	0.101	0.095	0.253		1.535	1.54	1.532	1.547	1.521		1.537	1.531	1.55	1.542				0.112	0.108	0.086		1.542	1.543	1.541	1.544	1.53		1.538	1.545	1.539	1.533				0.135	0.32	0.119		1.544	1.543	1.536	1.542	1.533		1.543	1.548	1.552	1.59
3.30103	0.072	0.074	0.092		1.548	1.572	1.542	1.545	1.509		1.53	1.57	1.545	1.534				0.086	0.083	0.075		1.558	1.556	1.56	1.565	1.542		1.56	1.555	1.567	1.556				0.099	0.098	0.083		1.543	1.548	1.543	1.543	1.543		1.537	1.542	1.539	1.551
3.90309	0.068	0.067	0.077		1.563	1.587	1.562	1.557	1.528		1.542	1.537	1.556	1.545				0.072	0.075	0.067		1.394	1.508	1.529	1.442	1.553		1.53	1.498	1.484	1.556				0.076	0.077	0.075		1.517	1.549	1.567	1.464	1.55		1.514	1.502	1.562	1.59
4.50515	0.064	0.064	0.069		1.555	1.329	1.572	1.565	1.565		1.551	1.558	1.576	1.566				0.064	0.064	0.065		0.601	0.885	1.006	0.695	1.523		1.05	0.808	0.765	1.261				0.067	0.069	0.068		1.581	1.586	1.566	1.569	1.585		1.563	1.567	1.566	1.613
5.10721	0.064	0.06	0.063		1.005	0.541	1.122	0.941	1.558		0.953	1.115	1.331	1.056				0.061	0.061	0.061		0.197	0.275	0.313	0.209	0.882		0.339	0.249	0.233	0.437				0.064	0.063	0.063		1.565	1.265	1.075	1.476	1.466		1.576	1.495	1.573	1.499
5.70927	0.061	0.06	0.061		0.336	0.183	0.4	0.33	1.149		0.344	0.381	0.517	0.386				0.063	0.06	0.061		0.095	0.117	0.136	0.1	0.314		0.133	0.111	0.107	0.168				0.063	0.063	0.063		1.113	0.476	0.365	0.679	0.714		1.334	0.778	1.275	0.691
6.31133	0.06	0.059	0.06		0.126	0.09	0.155	0.128	0.406		0.127	0.141	0.176	0.145				0.064	0.06	0.061		0.069	0.072	0.081	0.069	0.125		0.078	0.07	0.07	0.088				0.061	0.06	0.059		0.413	0.165	0.141	0.238	0.226		0.525	0.236	0.471	0.224
6.91339	0.062	0.059	0.063		0.081	0.07	0.091	0.084	0.178		0.079	0.082	0.096	0.087				0.065	0.062	0.063		0.063	0.066	0.067	0.069	0.076		0.067	0.067	0.069	0.078				0.061	0.06	0.06		0.147	0.086	0.084	0.104	0.1		0.171	0.109	0.167	0.106
AUC	Day 35																	Day 166																	Day 180
	PBS				WT x 2						WT x 2							PBS				WT x 2						WT x 2							PBS				WT x 3						WT x 2 + Omicron x 1
	L	R	LR		L	R	LR	LL	NC		L	R	LR	NC				L	R	LR		L	R	LR	LL	NC		L	R	LR	NC				L	R	LR		L	R	LR	LL	NC		L	R	LR	NC
Omicron RBD	0.2896	0.2893	0.3037		3.442	2.164	4.289	2.958	3.244		3.266	3.348	2.934	3.77				0.3019	0.2947	0.2782		1.161	1.337	2.954	1.381	2.202		2.071	2.281	1.541	2.984				0.3251	0.3164	0.2815		4.544	3.05	3.988	3.985	3.914		5.051	4.712	5.261	4.67
WT RBD	0.3233	0.3179	0.4759		4.465	4.039	4.575	4.255	5.02		4.275	4.289	4.506	4.503				0.4208	0.376	0.351		2.953	3.385	3.406	3.055	4.292		3.471	3.223	3.179	3.811				0.3778	0.3588	0.3317		5.091	4.467	4.228	4.918	4.77		5.298	4.922	5.249	4.867
Delta RBD	0.2833	0.2775	0.3492		4.179	3.677	4.313	4.143	5.156		4.127	4.28	4.53	4.242				0.3001	0.2938	0.2797		2.84	3.141	3.269	2.942	4.059		3.307	3.069	3.028	3.535				0.3179	0.3733	0.3013		5.164	4.457	4.255	4.691	4.757		5.362	4.785	5.326	4.826
Group average
Omicron RBD							3.26833																	1.99022																	3.8962						4.9235
WT RBD							4.43633																	3.41944																	4.6948						5.084
Delta RBD							4.29411																	3.24333																	4.6648						5.07475
Ratio difference estimate using 10^((AUC1-AUC2))
Delta - Omicron							14.7231																	26.8672																	6.28927						1.4471
WT - Omicron							10.6115																	17.9106																	5.86949						1.41661
							Day35 - Day 166																																		Day 180 - Day 166						Day 180 - Day 166
Omicron RBD							18.9719																																		80.5337						857.586
Delta RBD							10.3965																																		18.8519						46.1908
WA-1 RBD							11.2403																																		26.3917						67.8292
Omicron booster - WT booster																																									10.6488
Stats
Tukey's multiple comparisons test	Predicted (LS) mean diff.	95.00% CI of diff.	Below threshold?	Summary	Adjusted P Value
Omicron RBD
PBS combined vs. WT x 2, Day 35	-2.971	-3.473 to -2.469	Yes	****	<0.0001
PBS combined vs. WT x 2, Day 166	-1.692	-2.194 to -1.190	Yes	****	<0.0001
PBS combined vs. WT x 3, Day 180	-3.598	-4.192 to -3.004	Yes	****	<0.0001
PBS combined vs. WT x 2 + Omicron x 1, Day 180	-4.626	-5.266 to -3.986	Yes	****	<0.0001
WT x 2, Day 35 vs. WT x 2, Day 166	1.278	0.7761 to 1.780	Yes	****	<0.0001
WT x 2, Day 35 vs. WT x 3, Day 180	-0.6279	-1.222 to -0.03389	Yes	*	0.0328
WT x 2, Day 35 vs. WT x 2 + Omicron x 1, Day 180	-1.655	-2.295 to -1.015	Yes	****	<0.0001
WT x 2, Day 166 vs. WT x 3, Day 180	-1.906	-2.500 to -1.312	Yes	****	<0.0001
WT x 2, Day 166 vs. WT x 2 + Omicron x 1, Day 180	-2.933	-3.573 to -2.293	Yes	****	<0.0001
WT x 3, Day 180 vs. WT x 2 + Omicron x 1, Day 180	-1.027	-1.742 to -0.3129	Yes	**	0.0012
WT RBD
PBS combined vs. WT x 2, Day 35	-4.066	-4.568 to -3.564	Yes	****	<0.0001
PBS combined vs. WT x 2, Day 166	-3.049	-3.551 to -2.547	Yes	****	<0.0001
PBS combined vs. WT x 3, Day 180	-4.324	-4.918 to -3.730	Yes	****	<0.0001
PBS combined vs. WT x 2 + Omicron x 1, Day 180	-4.714	-5.354 to -4.074	Yes	****	<0.0001
WT x 2, Day 35 vs. WT x 2, Day 166	1.017	0.5149 to 1.519	Yes	****	<0.0001
WT x 2, Day 35 vs. WT x 3, Day 180	-0.2585	-0.8524 to 0.3355	No	ns	0.7453
WT x 2, Day 35 vs. WT x 2 + Omicron x 1, Day 180	-0.6477	-1.288 to -0.007734	Yes	*	0.0458
WT x 2, Day 166 vs. WT x 3, Day 180	-1.275	-1.869 to -0.6814	Yes	****	<0.0001
WT x 2, Day 166 vs. WT x 2 + Omicron x 1, Day 180	-1.665	-2.304 to -1.025	Yes	****	<0.0001
WT x 3, Day 180 vs. WT x 2 + Omicron x 1, Day 180	-0.3892	-1.104 to 0.3252	No	ns	0.555
Delta RBD
PBS combined vs. WT x 2, Day 35	-3.986	-4.488 to -3.484	Yes	****	<0.0001
PBS combined vs. WT x 2, Day 166	-2.935	-3.437 to -2.433	Yes	****	<0.0001
PBS combined vs. WT x 3, Day 180	-4.356	-4.950 to -3.762	Yes	****	<0.0001
PBS combined vs. WT x 2 + Omicron x 1, Day 180	-4.766	-5.406 to -4.126	Yes	****	<0.0001
WT x 2, Day 35 vs. WT x 2, Day 166	1.051	0.5488 to 1.553	Yes	****	<0.0001
WT x 2, Day 35 vs. WT x 3, Day 180	-0.3707	-0.9647 to 0.2233	No	ns	0.4172
WT x 2, Day 35 vs. WT x 2 + Omicron x 1, Day 180	-0.7806	-1.421 to -0.1407	Yes	**	0.0088
WT x 2, Day 166 vs. WT x 3, Day 180	-1.421	-2.015 to -0.8275	Yes	****	<0.0001
WT x 2, Day 166 vs. WT x 2 + Omicron x 1, Day 180	-1.831	-2.471 to -1.191	Yes	****	<0.0001
WT x 3, Day 180 vs. WT x 2 + Omicron x 1, Day 180	-0.4099	-1.124 to 0.3044	No	ns	0.5034
WT batch 1 and 2 combined
																				Day 35													> 3.5 months post boost													Post booster
AUC	PBS																			Batch 2, WT x 2					Batch 2, WT x 2 (+Omicron)				Batch 1, WT x 2 (+ Omicron)				Batch 2, WT x 2					Batch 2, WT x 2 (+Omicron)				Batch 1, WT x 2 (+ Omicron)				Batch 2, WT x 3
Omicron RBD	0.2896	0.2893	0.3037	0.3019	0.2947	0.2782	0.3251	0.3164	0.2815	0.3393	0.3046	0.3642	0.3534	0.416	0.4365	0.3916	0.3859	0.4753		3.442	2.164	4.289	2.958	3.244	3.266	3.348	2.934	3.77	3.12	3.336	3.964		1.161	1.337	2.954	1.381	2.202	2.071	2.281	1.541	2.984	0.9865	0.3835	0.8959		4.544	3.05	3.988	3.985
WT RBD	0.3233	0.3179	0.4759	0.4208	0.376	0.351	0.3778	0.3588	0.3317	0.4187	0.3573	0.4076	0.4046	0.5175	0.5151	0.4732	0.457	0.4726		4.465	4.039	4.575	4.255	5.02	4.275	4.289	4.506	4.503	4.464	5.117	4.716		2.953	3.385	3.406	3.055	4.292	3.471	3.223	3.179	3.811	2.438	0.6349	2.323		5.091	4.467	4.228	4.918
Delta RBD	0.2833	0.2775	0.3492	0.3001	0.2938	0.2797	0.3179	0.3733	0.3013	0.342	0.311	0.3453	0.348	0.4573	0.4579	0.3799	0.3733	0.4031		4.179	3.677	4.313	4.143	5.156	4.127	4.28	4.53	4.242	4.429	5.069	4.687		2.84	3.141	3.269	2.942	4.059	3.307	3.069	3.028	3.535	2.387	0.5861	2.289		5.164	4.457	4.255	4.691
average AUC																									Day 35													>3.5 months										Post booster
Omicron RBD																									3.31958													1.68149										3.8962
WT RBD																									4.51867													3.01424										4.6948
Delta RBD																									4.40267													2.87101										4.6648
Ratio estimate using 10^((AUC1-AUC2))																									Day 35													>3.5 months										Post booster
WT - Omicron																									15.8155													21.5154										6.28927
Delta - Omicron																									12.1083													15.4709										5.86949
Omicron RBD																									Day35 - 3.5 months																							Post booster - 4 month
Delta RBD																									43.4602																							163.949
WA-1 RBD																									31.9466																							47.9246
																									34.014																							62.2002
Omicron booster - WT booster
Stats
Batch 1 and 2 combined
Tukey's multiple comparisons test	Predicted (LS) mean diff.	95.00% CI of diff.	Below threshold?	Summary	Adjusted P Value
Omicron RBD
PBS combined vs. WT x 2, Day 35	-2.978	-3.547 to -2.409	Yes	****	<0.0001
PBS combined vs. WT x 2, >4 months	-1.34	-1.909 to -0.7714	Yes	****	<0.0001
PBS combined vs. WT x 3, post booster	-3.555	-4.326 to -2.783	Yes	****	<0.0001
PBS combined vs. Group E	-4.255	-4.934 to -3.575	Yes	****	<0.0001
WT x 2, Day 35 vs. WT x 2, >4 months	1.638	1.015 to 2.261	Yes	****	<0.0001
WT x 2, Day 35 vs. WT x 3, post booster	-0.5766	-1.389 to 0.2355	No	ns	0.2904
WT x 2, Day 35 vs. Group E	-1.277	-2.002 to -0.5509	Yes	****	<0.0001
WT x 2, >4 months vs. WT x 3, post booster	-2.215	-3.027 to -1.403	Yes	****	<0.0001
WT x 2, >4 months vs. Group E	-2.915	-3.640 to -2.189	Yes	****	<0.0001
WT x 3, post booster vs. Group E	-0.6999	-1.593 to 0.1934	No	ns	0.1994
WT RBD
PBS combined vs. WT x 2, Day 35	-4.11	-4.679 to -3.541	Yes	****	<0.0001
PBS combined vs. WT x 2, >4 months	-2.606	-3.174 to -2.037	Yes	****	<0.0001
PBS combined vs. WT x 3, post booster	-4.286	-5.057 to -3.515	Yes	****	<0.0001
PBS combined vs. Group E	-4.219	-4.898 to -3.539	Yes	****	<0.0001
WT x 2, Day 35 vs. WT x 2, >4 months	1.504	0.8815 to 2.127	Yes	****	<0.0001
WT x 2, Day 35 vs. WT x 3, post booster	-0.1761	-0.9883 to 0.6360	No	ns	0.975
WT x 2, Day 35 vs. Group E	-0.1088	-0.8344 to 0.6169	No	ns	0.9938
WT x 2, >4 months vs. WT x 3, post booster	-1.681	-2.493 to -0.8684	Yes	****	<0.0001
WT x 2, >4 months vs. Group E	-1.613	-2.339 to -0.8876	Yes	****	<0.0001
WT x 3, post booster vs. Group E	0.06737	-0.8260 to 0.9608	No	ns	0.9996
Delta RBD
PBS combined vs. WT x 2, Day 35	-4.059	-4.627 to -3.490	Yes	****	<0.0001
PBS combined vs. WT x 2, >4 months	-2.527	-3.096 to -1.958	Yes	****	<0.0001
PBS combined vs. WT x 3, post booster	-4.321	-5.092 to -3.549	Yes	****	<0.0001
PBS combined vs. Group E	-4.227	-4.907 to -3.548	Yes	****	<0.0001
WT x 2, Day 35 vs. WT x 2, >4 months	1.532	0.9088 to 2.155	Yes	****	<0.0001
WT x 2, Day 35 vs. WT x 3, post booster	-0.2621	-1.074 to 0.5500	No	ns	0.8997
WT x 2, Day 35 vs. Group E	-0.1686	-0.8943 to 0.5570	No	ns	0.9679
WT x 2, >4 months vs. WT x 3, post booster	-1.794	-2.606 to -0.9817	Yes	****	<0.0001
WT x 2, >4 months vs. Group E	-1.7	-2.426 to -0.9746	Yes	****	<0.0001
WT x 3, post booster vs. Group E	0.09351	-0.7999 to 0.9869	No	ns	0.9985
[truncated: 8 more columns]

## Sheet: Cross_Reactivity_WT_ELISA
SARS RBD	Day 180
	PBS				WT x 3						WT x 2 + Omicron x 1
Plasma Log10 dilution fold	L	R	LR		L	R	LR	LL	NC		L	R	LR	NC
2.69897	0.163	0.209	0.117		1.552	1.553	1.554	1.555	1.547		1.555	1.555	1.558	1.547
3.30103	0.094	0.096	0.077		1.563	1.571	1.575	1.575	1.558		1.563	1.566	1.543	1.546
3.90309	0.077	0.076	0.073		1.573	1.59	1.582	1.562	1.578		1.582	1.58	1.552	1.577
4.50515	0.067	0.067	0.065		1.585	1.509	1.468	1.579	1.536		1.572	1.561	1.574	1.572
5.10721	0.063	0.061	0.062		1.524	0.705	0.703	1.103	0.822		1.095	0.997	1.551	1.179
5.70927	0.06	0.059	0.061		0.859	0.24	0.238	0.367	0.26		0.365	0.319	0.961	0.404
6.31133	0.064	0.058	0.058		0.242	0.1	0.098	0.121	0.105		0.128	0.122	0.326	0.14
6.91339	0.061	0.059	0.058		0.108	0.068	0.067	0.074	0.068		0.074	0.077	0.119	0.078
MERS RBD	Day 180
	PBS				WT x 3						WT x 2 + Omicron x 1
Plasma Log10 dilution fold	L	R	LR		L	R	LR	LL	NC		L	R	LR	NC
2.69897	0.151	0.185	0.14		0.485	0.381	0.266	0.38	0.378		0.483	0.33	0.449	0.35
3.30103	0.114	0.117	0.105		0.269	0.225	0.176	0.222	0.225		0.31	0.201	0.313	0.221
3.90309	0.1	0.099	0.097		0.205	0.17	0.145	0.169	0.157		0.23	0.136	0.229	0.154
4.50515	0.094	0.096	0.094		0.147	0.119	0.11	0.125	0.118		0.151	0.112	0.161	0.12
5.10721	0.088	0.091	0.091		0.109	0.097	0.095	0.1	0.1		0.109	0.096	0.115	0.103
5.70927	0.087	0.089	0.09		0.095	0.092	0.09	0.093	0.094		0.097	0.093	0.099	0.099
6.31133	0.088	0.087	0.088		0.089	0.091	0.09	0.089	0.09		0.092	0.091	0.094	0.099
6.91339	0.088	0.088	0.088		0.086	0.089	0.09	0.089	0.09		0.091	0.093	0.091	0.102
Beta RBD	Day 180
	PBS				WT x 3						WT x 2 + Omicron x 1
Plasma Log10 dilution fold	L	R	LR		L	R	LR	LL	NC		L	R	LR	NC
2.69897	0.186	0.145	0.097		1.528	1.536	1.531	1.528	1.53		1.536	1.527	1.537	1.525
3.30103	0.117	0.093	0.083		1.525	1.531	1.548	1.538	1.534		1.525	1.542	1.52	1.517
3.90309	0.082	0.079	0.073		1.512	1.55	1.569	1.537	1.562		1.529	1.534	1.537	1.53
4.50515	0.073	0.07	0.07		1.551	1.561	1.558	1.574	1.571		1.569	1.575	1.563	1.576
5.10721	0.07	0.067	0.064		1.548	1.368	1.039	1.389	1.223		1.563	1.504	1.563	1.5
5.70927	0.067	0.061	0.063		1.211	0.556	0.363	0.598	0.476		1.364	0.864	1.374	0.757
6.31133	0.064	0.062	0.06		0.494	0.195	0.146	0.217	0.173		0.592	0.279	0.54	0.252
6.91339	0.064	0.064	0.063		0.167	0.095	0.083	0.099	0.086		0.192	0.121	0.183	0.111
AUC
	PBS				WT x 3						WT x 2 + Omicron x 1
	L	R	LR		L	R	LR	LL	NC		L	R	LR	NC
SARS RBD	0.3233	0.3317	0.2911		4.922	3.929	3.898	4.288	4.014		4.286	4.191	5.024	4.353
MERS RBD	0.4157	0.4308	0.4088		0.7222	0.6195	0.5322	0.6216	0.6129		0.7682	0.5662	0.7712	0.6153
Beta RBD	0.36	0.323	0.2968		5.231	4.562	4.232	4.616	4.423		5.422	4.89	5.393	4.786
Stats
Batch 1 and 2 combined
PBS (n = 6)
Omicron RBD vs. WT RBD	-0.04922	-1.031 to 0.9328	No	ns	>0.9999
Omicron RBD vs. Delta RBD	0.0045	-0.9775 to 0.9865	No	ns	>0.9999
Omicron RBD vs. Beta RBD	-0.1389	-1.121 to 0.8431	No	ns	0.9984
Omicron RBD vs. SARS RBD	-0.1124	-1.094 to 0.8697	No	ns	0.9994
Omicron RBD vs. MERS RBD	-0.19	-1.172 to 0.7921	No	ns	0.9931
WT RBD vs. Delta RBD	0.05372	-0.9283 to 1.036	No	ns	>0.9999
WT RBD vs. Beta RBD	-0.0897	-1.072 to 0.8923	No	ns	0.9998
WT RBD vs. SARS RBD	-0.06313	-1.045 to 0.9189	No	ns	>0.9999
WT RBD vs. MERS RBD	-0.1408	-1.123 to 0.8413	No	ns	0.9983
Delta RBD vs. Beta RBD	-0.1434	-1.125 to 0.8386	No	ns	0.9982
Delta RBD vs. SARS RBD	-0.1168	-1.099 to 0.8652	No	ns	0.9993
Delta RBD vs. MERS RBD	-0.1945	-1.176 to 0.7876	No	ns	0.9923
Beta RBD vs. SARS RBD	0.02657	-0.9555 to 1.009	No	ns	>0.9999
Beta RBD vs. MERS RBD	-0.05105	-1.033 to 0.9310	No	ns	>0.9999
SARS RBD vs. MERS RBD	-0.07762	-1.060 to 0.9044	No	ns	>0.9999
WT x 3, post booster (n = 5)
Omicron RBD vs. WT RBD	-0.7986	-1.874 to 0.2772	No	ns	0.266
Omicron RBD vs. Delta RBD	-0.7686	-1.844 to 0.3072	No	ns	0.3068
Omicron RBD vs. Beta RBD	-0.7166	-1.792 to 0.3592	No	ns	0.3852
Omicron RBD vs. SARS RBD	-0.314	-1.390 to 0.7618	No	ns	0.9571
Omicron RBD vs. MERS RBD	3.275	2.199 to 4.350	Yes	****	<0.0001
WT RBD vs. Delta RBD	0.03	-1.046 to 1.106	No	ns	>0.9999
WT RBD vs. Beta RBD	0.082	-0.9938 to 1.158	No	ns	>0.9999
WT RBD vs. SARS RBD	0.4846	-0.5912 to 1.560	No	ns	0.7778
WT RBD vs. MERS RBD	4.073	2.997 to 5.149	Yes	****	<0.0001
Delta RBD vs. Beta RBD	0.052	-1.024 to 1.128	No	ns	>0.9999
Delta RBD vs. SARS RBD	0.4546	-0.6212 to 1.530	No	ns	0.8207
Delta RBD vs. MERS RBD	4.043	2.967 to 5.119	Yes	****	<0.0001
Beta RBD vs. SARS RBD	0.4026	-0.6732 to 1.478	No	ns	0.8842
Beta RBD vs. MERS RBD	3.991	2.915 to 5.067	Yes	****	<0.0001
SARS RBD vs. MERS RBD	3.589	2.513 to 4.664	Yes	****	<0.0001
WT x 2 + Omicron, post booster (n = 7)
Omicron RBD vs. WT RBD	-0.03129	-0.9405 to 0.8779	No	ns	>0.9999
Omicron RBD vs. Delta RBD	0.02486	-0.8843 to 0.9340	No	ns	>0.9999
Omicron RBD vs. Beta RBD	-0.1161	-1.025 to 0.7930	No	ns	0.999
Omicron RBD vs. SARS RBD	0.876	-0.03318 to 1.785	No	ns	0.0657
Omicron RBD vs. MERS RBD	3.782	2.872 to 4.691	Yes	****	<0.0001
WT RBD vs. Delta RBD	0.05614	-0.8530 to 0.9653	No	ns	>0.9999
WT RBD vs. Beta RBD	-0.08486	-0.9940 to 0.8243	No	ns	0.9998
WT RBD vs. SARS RBD	0.9073	-0.001893 to 1.816	No	ns	0.0508
WT RBD vs. MERS RBD	3.813	2.904 to 4.722	Yes	****	<0.0001
Delta RBD vs. Beta RBD	-0.141	-1.050 to 0.7682	No	ns	0.9976
Delta RBD vs. SARS RBD	0.8511	-0.05804 to 1.760	No	ns	0.08
Delta RBD vs. MERS RBD	3.757	2.847 to 4.666	Yes	****	<0.0001
Beta RBD vs. SARS RBD	0.9921	0.08296 to 1.901	Yes	*	0.0241
Beta RBD vs. MERS RBD	3.898	2.988 to 4.807	Yes	****	<0.0001
SARS RBD vs. MERS RBD	2.906	1.996 to 3.815	Yes	****	<0.0001

## Sheet: hACE2_competition_ELISA
Competing reagent	PBS														hACE2
Plasma	Batch 1, day 140			Batch 2, day 180											Batch 1, day 140			Batch 2, day 180
Plasma dilution	WT x 2 + Omicron			WT x 3					WT x 2 + Omicron						WT x 2 + Omicron			WT x 3					WT x 2 + Omicron
2.69897	1.558	1.584	1.588	1.575	1.434	1.578	1.572	1.571	1.581	1.579	1.584	1.581			0.721	1.591	1.579	1.57	1.162	1.57	1.57	1.572	1.578	1.577	1.577	1.622
3.30103	1.427	1.623	1.589	1.581	0.781	1.573	1.561	1.567	1.588	1.589	1.593	1.579			0.275	1.593	1.4	1.517	0.412	1.51	1.467	1.508	1.558	1.561	1.605	1.585
3.90309	0.665	1.583	1.351	1.422	0.251	1.326	1.164	1.312	1.554	1.519	1.585	1.494			0.113	1.514	0.612	1.046	0.152	0.857	0.732	0.767	1.134	1.265	1.578	1.182
4.50515	0.248	1.249	0.574	0.776	0.112	0.558	0.423	0.522	1.307	0.959	1.531	0.914			0.079	0.78	0.207	0.401	0.091	0.284	0.26	0.314	0.42	0.531	1.325	0.509
5.10721	0.114	0.489	0.219	0.25	0.073	0.185	0.142	0.187	0.484	0.356	0.957	0.301			0.066	0.277	0.1	0.158	0.076	0.117	0.107	0.138	0.158	0.195	0.557	0.178
5.70927	0.078	0.193	0.109	0.115	0.067	0.093	0.088	0.099	0.198	0.139	0.334	0.133			0.065	0.113	0.072	0.089	0.065	0.076	0.081	0.082	0.086	0.095	0.179	0.099
6.31133	0.066	0.096	0.079	0.073	0.068	0.071	0.067	0.073	0.1	0.092	0.138	0.085			0.063	0.075	0.062	0.067	0.064	0.066	0.066	0.072	0.07	0.08	0.102	0.086
6.91339	0.074	0.076	0.068	0.065	0.067	0.065	0.064	0.067	0.075	0.086	0.083	0.076			0.123	0.064	0.063	0.066	0.062	0.064	0.067	0.065	0.065	0.076	0.078	0.079
AUC
	PBS									hACE2
WT x 3	3.033	1.266	2.786	2.567	2.757				WT x 3	2.466	0.8862	2.244	2.126	2.227
WT x 2 + Omicron	2.055	3.65	2.859	3.648	3.303	4.197	3.212		WT x 2 + Omicron	0.652	3.118	1.971	2.557	2.741	3.717	2.703
Normalized AUC
	PBS									hACE2
WT x 3	1	1	1	1	1				WT x 3	0.813056	0.7	0.805456	0.828204	0.807762
WT x 2 + Omicron	1	1	1	1	1	1	1		WT x 2 + Omicron	0.317275	0.854247	0.689402	0.700932	0.829852	0.885633	0.841532
Average normalized AUC
WT x 3										0.790896
WT x 2 + Omicron										0.731267
Competing reagent	PBS												hACE2
Plasma	Day 21												Day 21
	O1	O2	O3	O4	O5	O6	O7	O8	O9	O10			O1	O2	O3	O4	O5	O6	O7	O8	O9	O10
2.69897	1.56	1.557	1.55	1.568	1.565	1.569	1.558	1.561	1.567	1.561			1.57	1.534	1.527	1.563	1.559	1.56	1.545	1.56	1.56	1.543
3.30103	1.523	1.457	1.328	1.543	1.522	1.512	1.324	1.527	1.488	1.521			1.461	1.194	1.023	1.475	1.372	1.395	0.977	1.407	1.361	1.19
3.90309	1.197	0.857	0.524	1.312	1.006	1.045	0.455	1.105	0.919	1.217			0.882	0.465	0.345	0.872	0.668	0.758	0.304	0.703	0.659	0.636
4.50515	0.583	0.332	0.186	0.593	0.435	0.428	0.203	0.441	0.332	0.458			0.343	0.167	0.14	0.317	0.239	0.281	0.132	0.226	0.217	0.197
5.10721	0.182	0.131	0.106	0.206	0.166	0.167	0.102	0.174	0.137	0.188			0.136	0.095	0.086	0.128	0.109	0.113	0.086	0.109	0.114	0.1
5.70927	0.103	0.093	0.085	0.109	0.094	0.094	0.083	0.099	0.091	0.1			0.091	0.083	0.079	0.086	0.079	0.09	0.081	0.083	0.087	0.082
6.31133	0.083	0.087	0.078	0.091	0.083	0.08	0.079	0.088	0.084	0.081			0.078	0.08	0.083	0.086	0.079	0.079	0.08	0.087	0.093	0.079
6.91339	0.082	0.091	0.092	0.103	0.097	0.094	0.093	0.095	0.101	0.097			0.085	0.092	0.095	0.103	0.099	0.095	0.092	0.098	0.1	0.094
AUC	2.704	2.276	1.883	2.823	2.491	2.503	1.849	2.566	2.339	2.645			2.299	1.744	1.545	2.286	2.032	2.133	1.492	2.073	2.024	1.868
Normalized AUC	1	1	1	1	1	1	1	1	1	1			0.850222	0.766257	0.820499	0.809777	0.815737	0.852177	0.806923	0.807872	0.865327	0.706238
Average													0.810103
Omicron x 2
Paired t test
P value	<0.0001
P value summary	****
Significantly different (P < 0.05)?	Yes
One- or two-tailed P value?	Two-tailed
t, df	t=12.97, df=9
Number of pairs	10
WT x 3
Paired t test
P value	0.0008
P value summary	***
Significantly different (P < 0.05)?	Yes
One- or two-tailed P value?	Two-tailed
t, df	t=9.065, df=4
Number of pairs	5
WT x 2 + Omicron
Paired t test
P value	0.0115
P value summary	*
Significantly different (P < 0.05)?	Yes
One- or two-tailed P value?	Two-tailed
t, df	t=3.593, df=6
Number of pairs	7
PBS baseline AUC from hACE2 and Ab competition ELISA
	Ab competition, PBS baseline AUC											hACE competition, PBS baseline AUC
WT x3	3.368	1.285	2.85	2.727	2.832							3.033	1.266	2.786	2.567	2.757
WT x 2 + Omicron	2.49	3.995	3.491	3.708	3.437	4.394	3.247					2.055	3.65	2.859	3.648	3.303	4.197	3.212
Omicron x 2	2.704	2.276	1.883	2.823	2.491	2.503	1.849	2.566	2.339	2.645		3.345	2.909	2.448	3.217	3.172	3.113	2.412	3.289	3.192	3.117
Stats
PBS baseline AUC
Tukey's multiple comparisons test	Predicted (LS) mean diff.	95.00% CI of diff.	Below threshold?	Summary	Adjusted P Value
hACE2 competition
WT x3 (n=5) vs. WT x 2 + Omicron (n=7)	-0.7931	-1.573 to -0.01316	Yes	*	0.0455
WT x3 (n=5) vs. Omicron x 2 (n=10)	0.0739	-0.6556 to 0.8034	No	ns	0.9669
WT x 2 + Omicron (n=7) vs. Omicron x 2 (n=10)	0.867	0.2106 to 1.523	Yes	**	0.0072
Ab competition
WT x3 (n=5) vs. WT x 2 + Omicron (n=7)	-0.925	-1.705 to -0.1451	Yes	*	0.0169
WT x3 (n=5) vs. Omicron x 2 (n=10)	-0.409	-1.139 to 0.3205	No	ns	0.3679
WT x 2 + Omicron (n=7) vs. Omicron x 2 (n=10)	0.516	-0.1404 to 1.172	No	ns	0.1477

## Sheet: Ab_competition_ELISA
Competing reagent	PBS															Clone 13A															CR3022															S309
Plasma	Batch 1, day 140			Batch 2, day 180												Batch 1, day 140			Batch 2, day 180												Batch 1, day 140			Batch 2, day 180												Batch 1, day 140			Batch 2, day 180
Plasma dilution	WT x 2 + Omicron			WT x 3					WT x 2 + Omicron				no plasma PBS buffer control			WT x 2 + Omicron			WT x 3					WT x 2 + Omicron				no plasma PBS buffer control			WT x 2 + Omicron			WT x 3					WT x 2 + Omicron				no plasma PBS buffer control			WT x 2 + Omicron			WT x 3
	1.557	1.597	1.585	1.573	1.375	1.575	1.577	1.573	1.572	1.582	1.574	1.578	0.163			1.571	1.585	1.582	1.578	1.526	1.577	1.573	1.577	1.579	1.578	1.559	1.624	0.141			1.568	1.565	1.52	1.568	1.178	1.571	1.569	1.564	1.571	1.565	1.554	1.564	0.13			1.573	1.557	1.568	1.566
	1.557	1.599	1.597	1.588	0.802	1.582	1.585	1.572	1.583	1.585	1.573	1.582	0.129			1.423	1.599	1.598	1.589	0.861	1.585	1.578	1.578	1.588	1.586	1.579	1.627	0.133			1.542	1.566	1.561	1.544	0.436	1.554	1.541	1.513	1.576	1.573	1.574	1.577	0.129			1.537	1.564	1.562	1.561
	1.17	1.594	1.573	1.528	0.289	1.367	1.272	1.358	1.559	1.543	1.576	1.536	0.124			0.612	1.58	1.557	1.546	0.359	1.328	1.311	1.378	1.568	1.525	1.587	1.519	0.125			1.259	1.565	1.541	1.241	0.16	1.107	1.026	0.965	1.567	1.519	1.568	1.493	0.131			1.124	1.565	1.469	1.412
	0.298	1.486	1.142	1.056	0.119	0.594	0.516	0.581	1.338	1.106	1.562	0.933	0.131			0.238	1.398	1.063	1.08	0.125	0.598	0.547	0.596	1.373	1.083	1.548	0.888	0.138			0.504	1.447	1.258	0.455	0.089	0.435	0.391	0.369	1.402	0.857	1.543	0.895	0.132			0.392	1.437	0.866	0.721
	0.145	0.786	0.431	0.39	0.078	0.206	0.179	0.208	0.57	0.407	1.204	0.321	0.125			0.119	0.658	0.422	0.402	0.088	0.207	0.175	0.226	0.646	0.375	1.12	0.307	0.132			0.163	0.767	0.463	0.157	0.07	0.151	0.13	0.131	0.675	0.353	1.014	0.334	0.153			0.137	0.631	0.27	0.222
	0.085	0.233	0.145	0.133	0.065	0.096	0.091	0.096	0.198	0.155	0.408	0.12	0.123			0.084	0.228	0.153	0.153	0.074	0.101	0.096	0.102	0.217	0.142	0.402	0.156	0.135			0.099	0.246	0.169	0.094	0.065	0.087	0.082	0.079	0.198	0.128	0.357	0.123	0.143			0.086	0.251	0.123	0.101
	0.069	0.102	0.085	0.079	0.063	0.069	0.067	0.069	0.088	0.087	0.147	0.079	0.121			0.075	0.111	0.087	0.089	0.069	0.078	0.075	0.078	0.107	0.089	0.152	0.091	0.14			0.072	0.112	0.094	0.073	0.066	0.073	0.071	0.07	0.097	0.082	0.148	0.084	0.13			0.067	0.109	0.082	0.074
	0.066	0.073	0.065	0.066	0.063	0.064	0.063	0.066	0.075	0.068	0.082	0.067	0.123			0.073	0.082	0.075	0.074	0.07	0.073	0.07	0.071	0.082	0.075	0.088	0.08	0.137			0.074	0.087	0.086	0.072	0.071	0.072	0.07	0.07	0.079	0.076	0.09	0.075	0.127			0.086	0.119	0.079	0.081
AUC	PBS								Clone 13A								CR3022								S309
WT x 3	3.368	1.285	2.85	2.727	2.832				3.423	1.429	2.843	2.772	2.879				2.639	0.9094	2.546	2.445	2.375				2.959	0.8823	2.731	2.622	2.796
WT x 2 + Omicron	2.49	3.995	3.491	3.708	3.437	4.394	3.247		2.031	3.858	3.437	3.811	3.387	4.342	3.275		2.685	3.931	3.546	3.817	3.21	4.23	3.206		2.512	3.85	3.128	3.513	3.042	3.908	3.352
Normalized AUC
WT x 3									1.01633	1.11206	0.997544	1.0165	1.0166				0.783551	0.707704	0.893333	0.89659	0.83863				0.878563	0.686615	0.958246	0.961496	0.987288
WT x 2 + Omicron									0.815663	0.965707	0.984532	1.02778	0.985452	0.988166	1.00862		1.07831	0.98398	1.01575	1.0294	0.933954	0.962676	0.987373		1.00884	0.963705	0.896018	0.947411	0.885074	0.889395	1.03234
Average normalized AUC
WT x 3									1.03181								0.823962								0.894442
WT x 2 + Omicron									0.967989								0.998778								0.946111
Stats
Omicron x 2
Dunnett's multiple comparisons test	Mean Diff.	95.00% CI of diff.	Below threshold?	Summary	Adjusted P Value	A-?
PBS vs. Clone 13A	0.03992	0.01393 to 0.06591	Yes	**	0.0017	B	Clone 13A
PBS vs. CR3022	0.03205	0.006055 to 0.05804	Yes	*	0.0125	C	CR3022
PBS vs. S309	0.0671	0.04111 to 0.09309	Yes	****	<0.0001	D	S309
WT x 3
Dunnett's multiple comparisons test	Mean Diff.	95.00% CI of diff.	Below threshold?	Summary	Adjusted P Value	A-?
PBS vs. Clone 13A	-0.03181	-0.1578 to 0.09414	No	ns	0.8508	B	Clone 13A
PBS vs. CR3022	0.176	0.05009 to 0.3020	Yes	**	0.0062	C	CR3022
PBS vs. S309	0.1056	-0.02039 to 0.2315	No	ns	0.1102	D	S309
WT x 2 + Omicron
Dunnett's multiple comparisons test	Mean Diff.	95.00% CI of diff.	Below threshold?	Summary	Adjusted P Value
PBS vs. Clone 13A	0.03201	-0.03716 to 0.1012	No	ns	0.5245
PBS vs. CR3022	0.001222	-0.06795 to 0.07040	No	ns	>0.9999
PBS vs. S309	0.05389	-0.01528 to 0.1231	No	ns	0.1512
Competing reagent	PBS														Clone 13A													CR3022													S309
Plasma collection date	Day 21														Day 21													Day 21													Day 21
Plasma dilution	O1	O2	O3	O4	O5	O6	O7	O8	O9	O10	no plasma PBS buffer control				O1	O2	O3	O4	O5	O6	O7	O8	O9	O10	no plasma PBS buffer control			O1	O2	O3	O4	O5	O6	O7	O8	O9	O10	no plasma PBS buffer control			O1	O2	O3	O4	O5	O6	O7	O8	O9
2.69897	1.601	1.6	1.588	1.577	1.58	1.585	1.578	1.575	1.582	1.583	0.136				1.587	1.587	1.583	1.581	1.58	1.579	1.575	1.581	1.581	1.574	0.138			1.573	1.568	1.56	1.573	1.569	1.567	1.568	1.568	1.574	1.572	0.122			1.575	1.56	1.561	1.57	1.569	1.57	1.563	1.57	1.572
3.30103	1.596	1.578	1.521	1.586	1.583	1.588	1.509	1.581	1.581	1.577	0.118				1.592	1.557	1.461	1.582	1.577	1.574	1.462	1.574	1.573	1.562	0.129			1.563	1.55	1.444	1.565	1.559	1.559	1.45	1.569	1.567	1.559	0.127			1.58	1.513	1.409	1.558	1.535	1.547	1.355	1.568	1.556
3.90309	1.55	1.314	0.888	1.49	1.465	1.435	0.896	1.511	1.476	1.433	0.115				1.451	1.16	0.712	1.417	1.395	1.409	0.75	1.414	1.336	1.367	0.129			1.35	1.134	0.706	1.408	1.276	1.281	0.679	1.456	1.376	1.313	0.122			1.321	1.076	0.694	1.332	1.124	1.153	0.585	1.474	1.289
4.50515	0.863	0.558	0.365	0.794	0.768	0.725	0.329	0.87	0.791	0.742	0.116				0.766	0.494	0.342	0.712	0.74	0.642	0.306	0.824	0.729	0.651	0.127			0.689	0.508	0.317	0.795	0.657	0.612	0.31	0.906	0.765	0.678	0.125			0.794	0.588	0.431	0.935	0.676	0.744	0.418	1.007	0.763
5.10721	0.344	0.235	0.18	0.309	0.304	0.285	0.172	0.343	0.306	0.286	0.124				0.291	0.222	0.179	0.298	0.279	0.276	0.171	0.321	0.286	0.263	0.131			0.427	0.327	0.235	0.438	0.396	0.367	0.229	0.458	0.386	0.359	0.146			0.226	0.196	0.153	0.251	0.21	0.206	0.15	0.316	0.209
5.70927	0.187	0.15	0.135	0.172	0.169	0.155	0.127	0.173	0.162	0.156	0.12				0.164	0.149	0.143	0.162	0.16	0.155	0.136	0.17	0.158	0.156	0.123			0.171	0.149	0.135	0.165	0.159	0.16	0.132	0.182	0.156	0.156	0.121			0.163	0.144	0.136	0.164	0.144	0.14	0.128	0.166	0.149
6.31133	0.148	0.132	0.122	0.14	0.129	0.129	0.123	0.136	0.132	0.128	0.117				0.147	0.141	0.138	0.143	0.133	0.139	0.128	0.144	0.134	0.132	0.123			0.144	0.138	0.132	0.139	0.149	0.132	0.13	0.138	0.134	0.127	0.126			0.138	0.142	0.129	0.14	0.138	0.135	0.133	0.136	0.133
6.91339	0.136	0.129	0.123	0.127	0.121	0.123	0.121	0.123	0.124	0.126	0.117				0.14	0.137	0.131	0.139	0.131	0.132	0.128	0.134	0.129	0.128	0.126			0.137	0.134	0.128	0.13	0.128	0.132	0.127	0.13	0.128	0.13	0.122			0.128	0.135	0.131	0.134	0.138	0.133	0.133	0.135	0.122
AUC
Competing reagent	PBS														Clone 13A													CR3022													S309
	3.345	2.909	2.448	3.217	3.172	3.113	2.412	3.289	3.192	3.117	0.5036				3.176	2.76	2.307	3.115	3.094	3.041	2.291	3.194	3.053	2.999	0.5382			3.13	2.804	2.296	3.228	3.037	2.987	2.274	3.346	3.152	3.036	0.5352			3.055	2.713	2.287	3.15	2.818	2.876	2.178	3.323	2.978
Normalized AUC															0.949477	0.94878	0.942402	0.968293	0.97541	0.976871	0.949834	0.971116	0.956454	0.962143				0.935725	0.963905	0.937908	1.00342	0.95744	0.959525	0.942786	1.01733	0.987469	0.974013				0.913303	0.932623	0.934232	0.979173	0.888398	0.923868	0.902985	1.01034	0.932957
Average normalized AUC															0.960078													0.967952													0.932901
Stats
Tukey's multiple comparisons test	Mean Diff.	95.00% CI of diff.	Below threshold?	Summary	Adjusted P Value
PBS vs. Clone 13A	0.03992	0.01138 to 0.06847	Yes	**	0.0032	A-B
PBS vs. CR3022	0.03205	0.003502 to 0.06059	Yes	*	0.0227	A-C
PBS vs. S309	0.0671	0.03855 to 0.09565	Yes	****	<0.0001	A-D
Clone 13A vs. CR3022	-0.007874	-0.03642 to 0.02067	No	ns	0.8791	B-C
Clone 13A vs. S309	0.02718	-0.001369 to 0.05572	No	ns	0.0669	B-D
CR3022 vs. S309	0.03505	0.006505 to 0.06360	Yes	*	0.011	C-D
[truncated: 9 more columns]

## Sheet: Neutralization_Omicron_WT_1
			WA-1 post boost blood, day 35						1st blood, pre-prime, day 127						2nd blood, Omicron prime, day 140						3rd blood, Omicron boost, day 148
Omicron Pseudovirus	PBS			WA-1 x 2			PBS			WA-1 x 2			PBS			WA-1 x 2 + Omicron x 1				PBS		WA-1 x 2 + Omicron x 2
Serum dilution fold	L	R	LR	LL	RR	NC	L	R	LR	LL	RR	NC	L	R	LR	LL	RR	NC	L	R	LR	LL	RR	NC
100	101.325	100	95.6425	12.4439	49.0887	7.14286	88.929	119.896	109.176	112.368	103.657	111.496	81.8276	83.7709	84.6611	7.30271	3.55505	3.02678	88.1126	113.043	123.059	1.61987	2.28495	2.76596
500	97.351	92.4915	90.1676	75.3363	96.4763	45.5069	102.888	109.363	104.941	108.553	109.71	108.036	86.189	92.8401	86.6825	33.2155	3.09633	2.09546	105.318	101.413	116.368	3.99568	2.82258	2.55319
2500	95.8057	89.9886	78.1006	78.8117	83.7181	50.4608	92.9001	85.4356	85.1765	96.3158	104.792	96.875	97.5078	95.1074	101.546	71.1425	6.42202	5.47148	103.962	104.783	119.474	13.7149	3.0914	2.65957
12500	113.687	97.7247	87.486	87.1076	97.2053	93.0876	98.1949	103.381	90.1176	103.816	118.789	111.607	96.6771	90.6921	90.6064	77.7385	42.6606	12.8056	105.318	98.3696	109.916	71.8143	13.9785	19.8936
62500	93.7086	85.7793	90.838	86.9955	96.2333	86.9816	87.0036	104.681	91.1765	113.816	103.657	106.473	92.5234	96.0621	90.6064	90.2238	73.8532	64.7264	102.607	99.8913	101.673	81.2095	68.8172	60.6383
312500	96.9095	102.503	93.2961	89.2377	98.0559	87.212	89.4103	101.43	100.353	114.474	108.575	105.469	88.6812	96.3007	90.6064	89.5171	81.7661	75.7858	101.877	102.5	114.217	89.6328	97.4462	80.1064
1562500	97.4614	93.4016	90.2793	93.1614	97.0838	98.8479	80.7461	100.26	94	100.526	104.414	97.3214	88.2658	94.9881	91.5577	102.238	84.289	99.3015	102.815	100.109	116.01	93.8445	88.4409	98.9362
7812500	100	100	100	100	100	100	100	100	100	100	100	100	100	100	100	100	100	100	100	100	100	100	100	100
			WA-1 post boost blood, day 35						1st blood, pre-prime, day 127						2nd blood, Omicron prime, day 140						3rd blood, Omicron boost, day 148
WT Pseudovirus	PBS			WA-1 x 2			PBS			WA-1 x 2			PBS			WA-1 x 2 + Omicron x 1				PBS		WA-1 x 2 + Omicron x 2
Serum dilution fold	L	R	LR	LL	RR	NC	L	R	LR	LL	RR	NC	L	R	LR	LL	RR	NC	L	R	LR	LL	RR	NC
100	98.8636	150.694	88.7097	14.7368	17.0616	23.0366	91.7127	91.2821	110.559	22.7545	102.717	46.7836	96.6292	87.3786	84.9515	66.9683	25.9459	18.1818	83.3333	100	117.931	61.3636	38.6364	34.0741
500	102.841	122.917	85.4839	20	13.7441	12.5654	76.2431	94.8718	106.211	45.509	120.652	87.7193	92.1348	69.4175	69.9029	74.2081	19.4595	19.1919	89.5833	125.581	111.724	60.6061	26.5152	46.6667
2500	100.568	109.028	79.0323	17.8947	22.2749	14.6597	75.6906	78.4615	83.8509	68.2635	88.587	91.8129	88.2022	71.8447	86.8932	67.8733	32.4324	24.7475	86.8056	104.651	77.931	76.5152	47.7273	32.5926
12500	97.1591	95.8333	81.1828	33.6842	51.1848	49.2147	87.8453	87.1795	90.6832	82.6347	92.9348	93.5673	105.618	75.2427	73.7864	71.9457	56.2162	48.4848	83.3333	117.054	102.759	103.03	39.3939	60.7407
62500	97.1591	104.167	84.9462	65.7895	66.8246	47.644	77.9006	73.8462	93.7888	92.2156	104.348	108.772	110.112	76.2136	81.5534	78.2805	78.3784	62.6263	101.389	99.2248	100.69	96.2121	57.5758	71.1111
312500	112.5	125	86.0215	88.4211	74.8815	92.6702	86.1878	93.3333	105.59	89.8204	89.6739	90.6433	117.416	94.1748	76.699	76.4706	100	82.8283	88.8889	107.752	94.4828	106.061	81.0606	84.4444
1562500	78.9773	118.056	86.0215	88.4211	75.8294	92.6702	90.0552	94.8718	99.3789	97.006	100.543	96.4912	120.787	87.3786	92.7184	86.4253	101.622	77.2727	93.75	119.38	81.3793	95.4545	95.4545	105.926
7812500	100	100	100	100	100	100	100	100	100	100	100	100	100	100	100	100	100	100	100	100	100	100	100	100
			WA-1 post boost blood, day 35						1st blood, pre-prime, day 127						2nd blood, Omicron prime, day 140						3rd blood, Omicron boost, day 148
Delta Pseudovirus	PBS			WA-1 x 2			PBS			WA-1 x 2			PBS			WA-1 x 2 + Omicron x 1				PBS		WA-1 x 2 + Omicron x 2
Serum dilution fold	L	R	LR	LL	RR	NC	L	R	LR	LL	RR	NC	L	R	LR	LL	RR	NC	L	R	LR	LL	RR	NC
100	132.794	101.124	81.2709	11.5756	15.7191	15.8672	85.0498	101.245	88.4758	30.6452	87.6923	68.0451	62.2642	72.8097	65.6566	56.2914	14.0893	13.8889	74.4856	77.8598	56.4912	59.1549	11.1111	12.4444
500	119.433	104.494	77.9264	7.3955	24.4147	8.85609	62.1262	105.809	88.4758	59.6774	90.3846	110.526	67.9245	70.0906	106.061	73.5099	14.433	11.7284	74.0741	73.8007	62.4561	58.6854	10.101	8.88889
2500	118.219	108.614	80.602	15.1125	54.8495	36.9004	71.0963	80.9129	81.0409	90.7258	97.3077	96.6165	68.239	77.9456	81.8182	76.4901	22.6804	16.9753	76.9547	80.8118	63.8596	76.5258	24.2424	13.7778
12500	135.223	97.0037	100	61.7363	67.5585	98.155	68.7708	78.0083	76.9517	84.6774	99.2308	106.391	84.9057	68.5801	76.7677	83.4437	43.6426	47.5309	81.07	75.2768	71.9298	89.2019	60.6061	35.1111
62500	126.721	99.6255	81.2709	62.701	97.9933	76.3838	67.7741	81.7427	94.7955	96.371	89.6154	117.293	82.7044	72.8097	76.431	84.7682	72.5086	71.2963	78.6008	76.0148	73.6842	84.0376	21.2121	68.8889
312500	125.911	113.858	87.291	86.4952	82.9431	100	74.7508	98.7552	82.8996	83.4677	78.8462	115.038	82.7044	86.1027	101.01	91.0596	84.1924	84.5679	104.527	94.0959	61.7544	75.1174	90.404	72.4444
1562500	119.433	97.3783	89.6321	86.8167	82.6087	95.203	82.392	117.427	99.6283	99.1935	88.4615	101.504	80.8176	84.8943	77.4411	80.1325	88.6598	76.2346	93.0041	84.8708	85.614	83.5681	91.9192	88.4444
7812500	100	100	89.6321	100	100	97.417	100	100	100	100	100	100	100	100	100	100	100	100	100	100	100	100	100	100
IC50
			WA-1 post boost blood, day 35						1st blood, pre-prime, day 127						2nd blood, Omicron prime, day 140						3rd blood, Omicron boost, day 148
	PBS			WA-1 x 2			PBS			WA-1 x 2			PBS			WA-1 x 2 + Omicron x 1				PBS		WA-1 x 2 + Omicron x 2
	L	R	LR	LL	RR	NC	L	R	LR	LL	RR	NC	L	R	LR	LL	RR	NC	L	R	LR	LL	RR	NC
Omicron pseudovirus	3.17561e-46	1.9604	7.94281	318.878	88.1057	1291.49	11.3986	1.72592e-38	6.22665e-43	6.50195e-35	8.96057e-57	6.86342e-30	26.3644	21.097	21.6967	1163.6	21445.4	50000	0.09146	1.147e+32	1.114e+38	0.0001215	2.629e-05	2.102e-05
WA-1 pseudovirus	0.545256	6.08643e-36	18.3688	26157.5	16005.1	27716.2	17.6772	11.8765	1.40687e-33	730.994	1.67476e-35	104.603	5.57724	28.5388	30.9693	75.815	7462.69	17340	0.04196	1.961e+36	7.192e+39	0.008366	5.609e-05	0.0001884
Delta pseudovirus	6.50195e-32	4.68823e-39	33.3	13121.6	2359.05	3129.89	38.3583	6.4433e-30	17.4948	293.255	16.4042	35.868	104.439	60.5694	45.0653	110.522	16672.2	16849.2	0.01938	0.02294	0.005894	0.006968	1.77e-05	3.496e-05
Omicron pseudovirus	1	1.9604	7.94281	318.878	88.1057	1291.49	11.3986	1	1	1	1	1	26.3644	21.097	21.6967	1163.6	21445.4	50000	10.9337	1	1	8230.45	38037.3	47573.7
WA-1 pseudovirus	1	1	18.3688	26157.5	16005.1	27716.2	17.6772	11.8765	1	730.994	1	104.603	5.57724	28.5388	30.9693	75.815	7462.69	17340	23.8322	1	1	119.531	17828.5	5307.86
Delta pseudovirus	1	1	33.3	13121.6	2359.05	3129.89	38.3583	1	17.4948	293.255	16.4042	35.868	104.439	60.5694	45.0653	110.522	16672.2	16849.2	51.5996	43.592	169.664	143.513	56497.2	28604.1
Group average					Day 35						Day 127						Day 140						Day 148
Omicron pseudovirus					566.157						1						24203						31280.5
WA-1 pseudovirus					23292.9						278.866						8292.85						7751.96
Delta pseudovirus					6203.52						115.176						11210.6						28414.9
Ratio between pseudoviruses titers					Day 35						Day 127						Day 140						Day 148
WT/Omicron					41.1421						278.866						0.342637						0.247821
Delta/Omicron					10.9572						115.176						0.463192						0.908392
Ratio between timepoints titers					Day 35/Day 127												Day 140/ Day 127				Day 148/ Day 127		Day 148/ Day 140
Omicron pseudovirus					566.157												24203				31280.5		1.29242
WA-1 pseudovirus					83.5274												29.7378				27.7982		0.934777
Delta pseudovirus					53.8614												97.3351				246.709		2.53464
Log IC50
Omicron pseudovirus	0	0.292345	0.899974	2.50362	1.945	3.11109	1.05685	0	0	0	0	0	1.42102	1.32422	1.33639	3.0658	4.33133	4.69897	1.03877	0	0	3.91542	4.58021	4.67737
WA-1 pseudovirus	0	0	1.26408	4.4176	4.20426	4.44273	1.24741	1.07469	0	2.86391	0	2.01954	0.74642	1.45544	1.49093	1.87976	3.8729	4.23905	1.37716	0	0	2.07748	4.25111	3.72492
Delta pseudovirus	0	0	1.52244	4.11799	3.37274	3.49553	1.58386	0	1.24291	2.46725	1.21496	1.55471	2.01886	1.78225	1.65384	2.04345	4.22199	4.22658	1.71265	1.63941	2.22959	2.15689	4.75203	4.45643
Statistical analysis
Tukey's multiple comparisons test	Predicted (LS) mean diff.	95.00% CI of diff.	Below threshold?	Summary	Adjusted P Value
Omicron pseudovirus
PBS group, combined vs. WA-1 x 2, day 35	-1.906	-3.375 to -0.4363	Yes	**	0.0049
PBS group, combined vs. WA-1 x 2, day 127	0.6141	-0.8554 to 2.084	No	ns	0.7642
PBS group, combined vs. WA-1 + Omicron, day 140	-3.418	-4.887 to -1.948	Yes	****	<0.0001
PBS group, combined vs. WA-1 + Omicron, day 148	-3.777	-5.246 to -2.307	Yes	****	<0.0001
WA-1 x 2, day 35 vs. WA-1 x 2, day 127	2.52	0.6611 to 4.379	Yes	**	0.003
WA-1 x 2, day 35 vs. WA-1 + Omicron, day 140	-1.512	-3.371 to 0.3467	No	ns	0.1626
WA-1 x 2, day 35 vs. WA-1 + Omicron, day 148	-1.871	-3.730 to -0.01228	Yes	*	0.0477
WA-1 x 2, day 127 vs. WA-1 + Omicron, day 140	-4.032	-5.891 to -2.173	Yes	****	<0.0001
WA-1 x 2, day 127 vs. WA-1 + Omicron, day 148	-4.391	-6.250 to -2.532	Yes	****	<0.0001
WA-1 + Omicron, day 140 vs. WA-1 + Omicron, day 148	-0.359	-2.218 to 1.500	No	ns	0.9822
Delta pseudovirus
PBS group, combined vs. WA-1 x 2, day 35	-2.38	-3.849 to -0.9104	Yes	***	0.0003
PBS group, combined vs. WA-1 x 2, day 127	-0.4635	-1.933 to 1.006	No	ns	0.9
PBS group, combined vs. WA-1 + Omicron, day 140	-2.215	-3.685 to -0.7457	Yes	***	0.0007
PBS group, combined vs. WA-1 + Omicron, day 148	-2.506	-3.976 to -1.037	Yes	***	0.0001
WA-1 x 2, day 35 vs. WA-1 x 2, day 127	1.916	0.05764 to 3.775	Yes	*	0.0402
WA-1 x 2, day 35 vs. WA-1 + Omicron, day 140	0.1647	-1.694 to 2.024	No	ns	0.9991
WA-1 x 2, day 35 vs. WA-1 + Omicron, day 148	-0.1264	-1.985 to 1.732	No	ns	0.9997
WA-1 x 2, day 127 vs. WA-1 + Omicron, day 140	-1.752	-3.611 to 0.1071	No	ns	0.0739
WA-1 x 2, day 127 vs. WA-1 + Omicron, day 148	-2.043	-3.902 to -0.1840	Yes	*	0.0244
WA-1 + Omicron, day 140 vs. WA-1 + Omicron, day 148	-0.2911	-2.150 to 1.568	No	ns	0.9919
WA-1 pseudovirus
PBS group, combined vs. WA-1 x 2, day 35	-3.634	-5.103 to -2.164	Yes	****	<0.0001
PBS group, combined vs. WA-1 x 2, day 127	-0.9065	-2.376 to 0.5630	No	ns	0.4197
PBS group, combined vs. WA-1 + Omicron, day 140	-2.609	-4.079 to -1.140	Yes	****	<0.0001
PBS group, combined vs. WA-1 + Omicron, day 148	-2.63	-4.099 to -1.160	Yes	****	<0.0001
WA-1 x 2, day 35 vs. WA-1 x 2, day 127	2.727	0.8682 to 4.586	Yes	**	0.0011
WA-1 x 2, day 35 vs. WA-1 + Omicron, day 140	1.024	-0.8345 to 2.883	No	ns	0.5336
WA-1 x 2, day 35 vs. WA-1 + Omicron, day 148	1.004	-0.8551 to 2.863	No	ns	0.5533
WA-1 x 2, day 127 vs. WA-1 + Omicron, day 140	-1.703	-3.562 to 0.1561	No	ns	0.0876
WA-1 x 2, day 127 vs. WA-1 + Omicron, day 148	-1.723	-3.582 to 0.1355	No	ns	0.0816
WA-1 + Omicron, day 140 vs. WA-1 + Omicron, day 148	-0.02061	-1.879 to 1.838	No	ns	>0.9999
Log IC50 regrouped by timepoints
	PBS													WA-1 x 2, Day 35				WA-1 x 2, Day 127				WA-1 x 2 + Omicron x 1, Day 140				WA-1 x 2 + Omicron x 2, Day 148
Omicron pseudovirus	0	0.292345	0.899974	1.05685	0	0	1.42102	1.32422	1.33639	1.03877	0	0		2.50362	1.945	3.11109		0	0	0		3.0658	4.33133	4.69897		3.91542	4.58021	4.67737
Delta pseudovirus	0	0	1.52244	1.58386	0	1.24291	2.01886	1.78225	1.65384	1.71265	1.63941	2.22959		4.11799	3.37274	3.49553		2.46725	1.21496	1.55471		2.04345	4.22199	4.22658		2.15689	4.75203	4.45643
WA-1 pseudovirus	0	0	1.26408	1.24741	1.07469	0	0.74642	1.45544	1.49093	1.37716	0	0		4.4176	4.20426	4.44273		2.86391	0	2.01954		1.87976	3.8729	4.23905		2.07748	4.25111	3.72492
	Omicron pseudovirus														Delta pseudovirus														WA-1 pseudovirus
PBS	0	0.292345	0.899974	1.05685	0	0	1.42102	1.32422	1.33639	1.03877	0	0			0	0	1.52244	1.58386	0	1.24291	2.01886	1.78225	1.65384	1.71265	1.63941	2.22959			0	0	1.26408	1.24741	1.07469	0	0.74642	1.45544	1.49093	1.37716	0	0
WA-1 x 2, Day 35	2.50362	1.945	3.11109												4.11799	3.37274	3.49553												4.4176	4.20426	4.44273
WA-1 x 2, Day 127	0	0	0												2.46725	1.21496	1.55471												2.86391	0	2.01954
WA-1 x 2 + Omicron x 1, Day 140	3.0658	4.33133	4.69897												2.04345	4.22199	4.22658												1.87976	3.8729	4.23905
WA-1 x 2 + Omicron x 2, Day 148	3.91542	4.58021	4.67737												2.15689	4.75203	4.45643												2.07748	4.25111	3.72492
Statistical analysis
Tukey's multiple comparisons test	Predicted (LS) mean diff.	95.00% CI of diff.	Below threshold?	Summary	Adjusted P Value
PBS
Omicron pseudovirus vs. Delta pseudovirus	-0.668	-1.462 to 0.1259	No	ns	0.1155
Omicron pseudovirus vs. WA-1 pseudovirus	-0.1072	-0.9012 to 0.6867	No	ns	0.9435
Delta pseudovirus vs. WA-1 pseudovirus	0.5608	-0.2331 to 1.355	No	ns	0.2141
WA-1 x 2, Day 35
Omicron pseudovirus vs. Delta pseudovirus	-1.142	-2.730 to 0.4457	No	ns	0.2026
Omicron pseudovirus vs. WA-1 pseudovirus	-1.835	-3.423 to -0.2471	Yes	*	0.0198
Delta pseudovirus vs. WA-1 pseudovirus	-0.6928	-2.281 to 0.8951	No	ns	0.5488
WA-1 x 2, Day 127
Omicron pseudovirus vs. Delta pseudovirus	-1.746	-3.334 to -0.1578	Yes	*	0.028
Omicron pseudovirus vs. WA-1 pseudovirus	-1.628	-3.216 to -0.03994	Yes	*	0.0433
Delta pseudovirus vs. WA-1 pseudovirus	0.1178	-1.470 to 1.706	No	ns	0.9826
WA-1 x 2 + Omicron x 1, Day 140
Omicron pseudovirus vs. Delta pseudovirus	0.5347	-1.053 to 2.123	No	ns	0.6982
Omicron pseudovirus vs. WA-1 pseudovirus	0.7015	-0.8864 to 2.289	No	ns	0.5407
Delta pseudovirus vs. WA-1 pseudovirus	0.1668	-1.421 to 1.755	No	ns	0.9654
WA-1 x 2 + Omicron x 2, Day 148
Omicron pseudovirus vs. Delta pseudovirus	0.6026	-0.9853 to 2.190	No	ns	0.6343
Omicron pseudovirus vs. WA-1 pseudovirus	1.04	-0.5481 to 2.628	No	ns	0.2643
Delta pseudovirus vs. WA-1 pseudovirus	0.4373	-1.151 to 2.025	No	ns	0.7859

[truncated: 5 more sheets: Neutralization_Omicron_WT_2, Omicron_WT_Omicron_live_virus, Omicron_WT_Delta_live_virus, Correlation, Neutralization_infection_rate]
